# Supplementary material for: Benchmarking with synthetic communities provides a baseline for virus-host inferences from Hi-C proximity linking
Source: PLoS Biol. 2025 Nov 20;23(11):e3003510. doi: 10.1371/journal.pbio.3003510 (PMC12668628; doi:10.1371/journal.pbio.3003510)
Supplement: S2 Table — This table shows which phages adsorbed to which bacterial strains. Bacteria were grown to mid-exponential phase and incubated with phages at a multiplicity of infection (MOI) of 1. Bolded numbers show significant decrease in free phage over time (t test). (XLSX) [file pbio.3003510.s012.xlsx]

## Sheet: Sheet1
Significance of adsorption
	H71	H105	13-15	18	- control	+ control
HM1	0.014	0.138	0.586	0.646	0.958	-
HS4	0.941	0.036	0.715	0.5	0.539	-
HP1	0.5	0.453	0.007	0.731	0.855	-
HS2	0.117	0.576	0.015	0.32	0.746	-
ST	0.496	0.249	0.331	0.254	0.323	0.021
SM	0.22	0.725	0.092	0.5	0.692	0.016
1 day, 22:01:00	0.731	0.107	0.437	0.009	0.719	-
14:02:00	0.384	0.656	0.136	0.825	0.814	0.023
18:01:00	0.752	0.183	0.593	0.034	0.35	-
