# Supplementary material for: Benchmarking with synthetic communities provides a baseline for virus-host inferences from Hi-C proximity linking
Source: PLoS Biol. 2025 Nov 20;23(11):e3003510. doi: 10.1371/journal.pbio.3003510 (PMC12668628; doi:10.1371/journal.pbio.3003510)
Supplement: S3 Table — The average percentage of starting phage adsorbed after 15 min is given, with standard deviation (SD), for each phage–host pair that showed significant adsorption based on the count of free phages present in the aliquot. (XLSX) [file pbio.3003510.s013.xlsx]

## Sheet: Sheet1
% of starting phage adsorbed after 15 min
	PSA H71	PSA H105	PSA 13-15	CBA 18
HM1	97.2% (SD 1.06%)	-	-	-
HS4	-	95.6% (SD 1.05%)	-	-
HP1	-	-	74.6% (SD 19.8%)	-
HS2	-	-	86.1% (SD 0.23%)	-
φ ST	-	-	-	-
φ SM	-	-	-	-
φ 46:1	-	-	-	88.2% (SD 1.97%)
φ 14:2	-	-	-	-
φ 18:1	-	-	-	99.1% (SD 0.13%)
