# Supplementary material for: Benchmarking with synthetic communities provides a baseline for virus-host inferences from Hi-C proximity linking
Source: PLoS Biol. 2025 Nov 20;23(11):e3003510. doi: 10.1371/journal.pbio.3003510 (PMC12668628; doi:10.1371/journal.pbio.3003510)
Supplement: S7 Table — (XLSX) [file pbio.3003510.s017.xlsx]

## Sheet: Sensitivity Specificity
Sample	Thresholds	Sensitivity	Specificity	Average Sensitivity	Average Specificity
Betaine treated SynCom-1, rep 1	Before Applying a Threshold	100	48	100	38
Betaine treated SynCom-1, rep 2		100	28
DMSO treated SynCom-1, rep 1		100	24	100	31
DMSO treated SynCom-1, rep 2		100	31
DMSO treated SynCom-1, rep 3		100	38
SynCom-1, rep 1		100	17	100	26
SynCom-1, rep 2		100	21
SynCom-1, rep 3		100	41
SynCom-2, rep 1		100	90	95	78
SynCom-2, rep 2		100	83
SynCom-2, rep 3		86	62
SynCom-3, rep 1		100	59	100	64
SynCom-3, rep 2		100	69
Betaine treated SynCom-1, rep 1	After Applying a Threshold Z-score 0.5	43	97	43	97
Betaine treated SynCom-1, rep 2		43	97
DMSO treated SynCom-1, rep 1		86	94	57	96
DMSO treated SynCom-1, rep 2		57	94
DMSO treated SynCom-1, rep 3		29	100
SynCom-1, rep 1		71	97	62	99
SynCom-1, rep 2		57	100
SynCom-1, rep 3		57	100
SynCom-2, rep 1		14	100	15	100
SynCom-2, rep 2		14	100
SynCom-2, rep 3		17	100
SynCom-3, rep 1		14	100	14	100
SynCom-3, rep 2		14	100

## Sheet: AUC information
Area Under the Curve for SynCom-1, SynCom-2 and SynCom-3 replicates
This dataset summarizes the Area Under the Curve (AUC) values for replicates of synthetic microbial communities (SynCom-1, SynCom-2 and SynCom-3). AUC is a quantitative measure often used to evaluate the overall response or performance of a system over time, such as microbial growth, activity, or signal intensity. Higher AUC values typically indicate stronger or more sustained responses. However,…
Sample	AUC
SynCom-1 replicate 1	0.946429
SynCom-1 replicate 2	0.962733
SynCom-1 replicate 3	0.87395
SynCom-2 replicate 1	0.833333
SynCom-2 replicate 2	0.8
SynCom-2 replicate 3	1
SynCom-3 replicate 1	0.833333
SynCom-3 replicate 2	1
