# Supplementary material for: Benchmarking with synthetic communities provides a baseline for virus-host inferences from Hi-C proximity linking
Source: PLoS Biol. 2025 Nov 20;23(11):e3003510. doi: 10.1371/journal.pbio.3003510 (PMC12668628; doi:10.1371/journal.pbio.3003510)
Supplement: S9 Table — (XLSX) [file pbio.3003510.s019.xlsx]

## Sheet: all peat links raw
Hi-C linkages						GTDB predictions for MAG
contig1_name	contig2_name	Score	MAG	Z_Score	Virus	user_genome	classification	fastani_reference	fastani_reference_radius	fastani_taxonomy	fastani_ani	fastani_af	closest_placement_reference	closest_placement_radius	closest_placement_taxonomy	closest_placement_ani	closest_placement_af	pplacer_taxonomy	classification_method	note	other_related_references(genome_id,species_name,radius,ANI,AF)	msa_percent	translation_table	red_value	warnings
MAG_20110600_P3S_mb2.14~NODE_2330_length_10014_cov_4.416909	Virus_QGNH01000066.1	5487.1	20110600_P3S_mb2.14	0.400008	Virus_QGNH01000066.1	EMERGEV2_20110600_P3S_mb2.14	d__Bacteria;p__Verrucomicrobiota;c__Verrucomicrobiae;o__Pedosphaerales;f__Palsa-1400;g__Palsa-1400;s__	NA	NA	NA	NA	NA	GCA_003140095.1	95	d__Bacteria;p__Verrucomicrobiota;c__Verrucomicrobiae;o__Pedosphaerales;f__Palsa-1400;g__Palsa-1400;s__Palsa-1400 sp003140095	78.04	0.356	d__Bacteria;p__Verrucomicrobiota;c__Verrucomicrobiae;o__Pedosphaerales;f__Palsa-1400;g__Palsa-1400;s__	taxonomic classification defined by topology and ANI	classification based on placement in class-level tree	GCA_003138485.1, s__Palsa-1400 sp003138485, 95.0, 76.63, 0.117	60.85	11	0.94498	NA
MAG_20110700_P1S_11~c_000000002957	Virus_20150700_P13.VIRSorter_NODE_737_length_17229_cov_6_093979-cat_2	4696.44	20110700_P1S_11	0.241492	Virus_20150700_P13.VIRSorter_NODE_737_length_17229_cov_6_093979-cat_2	EMERGEV2_20110700_P1S_11	d__Bacteria;p__Actinomycetota;c__Actinomycetia;o__Streptosporangiales;f__Streptosporangiaceae;g__Palsa-506;s__Palsa-506 sp003168215	GCA_003168215.1	95	d__Bacteria;p__Actinomycetota;c__Actinomycetia;o__Streptosporangiales;f__Streptosporangiaceae;g__Palsa-506;s__Palsa-506 sp003168215	99.85	0.879	GCA_003168215.1	95	d__Bacteria;p__Actinomycetota;c__Actinomycetia;o__Streptosporangiales;f__Streptosporangiaceae;g__Palsa-506;s__Palsa-506 sp003168215	99.85	0.879	d__Bacteria;p__Actinomycetota;c__Actinomycetia;o__Streptosporangiales;f__Streptosporangiaceae;g__;s__	taxonomic classification defined by topology and ANI	topological placement and ANI have congruent species assignments	NA	86.67	11	NA	NA
MAG_20110700_P1S_11~c_000000003095	Virus_20150700_P13.VIRSorter_NODE_737_length_17229_cov_6_093979-cat_2	57.5255	20110700_P1S_11	-0.688555	Virus_20150700_P13.VIRSorter_NODE_737_length_17229_cov_6_093979-cat_2	EMERGEV2_20110700_P1S_11	d__Bacteria;p__Actinomycetota;c__Actinomycetia;o__Streptosporangiales;f__Streptosporangiaceae;g__Palsa-506;s__Palsa-506 sp003168215	GCA_003168215.1	95	d__Bacteria;p__Actinomycetota;c__Actinomycetia;o__Streptosporangiales;f__Streptosporangiaceae;g__Palsa-506;s__Palsa-506 sp003168215	99.85	0.879	GCA_003168215.1	95	d__Bacteria;p__Actinomycetota;c__Actinomycetia;o__Streptosporangiales;f__Streptosporangiaceae;g__Palsa-506;s__Palsa-506 sp003168215	99.85	0.879	d__Bacteria;p__Actinomycetota;c__Actinomycetia;o__Streptosporangiales;f__Streptosporangiaceae;g__;s__	taxonomic classification defined by topology and ANI	topological placement and ANI have congruent species assignments	NA	86.67	11	NA	NA
MAG_20110700_P1S_11~c_000000002922	Virus_20150700_P31.VIRSorter_NODE_2636_length_9429_cov_4_788137-cat_2	6815.96	20110700_P1S_11	0.666429	Virus_20150700_P31.VIRSorter_NODE_2636_length_9429_cov_4_788137-cat_2	EMERGEV2_20110700_P1S_11	d__Bacteria;p__Actinomycetota;c__Actinomycetia;o__Streptosporangiales;f__Streptosporangiaceae;g__Palsa-506;s__Palsa-506 sp003168215	GCA_003168215.1	95	d__Bacteria;p__Actinomycetota;c__Actinomycetia;o__Streptosporangiales;f__Streptosporangiaceae;g__Palsa-506;s__Palsa-506 sp003168215	99.85	0.879	GCA_003168215.1	95	d__Bacteria;p__Actinomycetota;c__Actinomycetia;o__Streptosporangiales;f__Streptosporangiaceae;g__Palsa-506;s__Palsa-506 sp003168215	99.85	0.879	d__Bacteria;p__Actinomycetota;c__Actinomycetia;o__Streptosporangiales;f__Streptosporangiaceae;g__;s__	taxonomic classification defined by topology and ANI	topological placement and ANI have congruent species assignments	NA	86.67	11	NA	NA
MAG_20110700_P1S_11~c_000000003135	Virus_20150700_P31.VIRSorter_NODE_2636_length_9429_cov_4_788137-cat_2	180.576	20110700_P1S_11	-0.663884	Virus_20150700_P31.VIRSorter_NODE_2636_length_9429_cov_4_788137-cat_2	EMERGEV2_20110700_P1S_11	d__Bacteria;p__Actinomycetota;c__Actinomycetia;o__Streptosporangiales;f__Streptosporangiaceae;g__Palsa-506;s__Palsa-506 sp003168215	GCA_003168215.1	95	d__Bacteria;p__Actinomycetota;c__Actinomycetia;o__Streptosporangiales;f__Streptosporangiaceae;g__Palsa-506;s__Palsa-506 sp003168215	99.85	0.879	GCA_003168215.1	95	d__Bacteria;p__Actinomycetota;c__Actinomycetia;o__Streptosporangiales;f__Streptosporangiaceae;g__Palsa-506;s__Palsa-506 sp003168215	99.85	0.879	d__Bacteria;p__Actinomycetota;c__Actinomycetia;o__Streptosporangiales;f__Streptosporangiaceae;g__;s__	taxonomic classification defined by topology and ANI	topological placement and ANI have congruent species assignments	NA	86.67	11	NA	NA
MAG_20110700_P1S_11~c_000000002943	Virus_20150700_P13.VIRSorter_NODE_737_length_17229_cov_6_093979-cat_2	937.717	20110700_P1S_11	-0.512087	Virus_20150700_P13.VIRSorter_NODE_737_length_17229_cov_6_093979-cat_2	EMERGEV2_20110700_P1S_11	d__Bacteria;p__Actinomycetota;c__Actinomycetia;o__Streptosporangiales;f__Streptosporangiaceae;g__Palsa-506;s__Palsa-506 sp003168215	GCA_003168215.1	95	d__Bacteria;p__Actinomycetota;c__Actinomycetia;o__Streptosporangiales;f__Streptosporangiaceae;g__Palsa-506;s__Palsa-506 sp003168215	99.85	0.879	GCA_003168215.1	95	d__Bacteria;p__Actinomycetota;c__Actinomycetia;o__Streptosporangiales;f__Streptosporangiaceae;g__Palsa-506;s__Palsa-506 sp003168215	99.85	0.879	d__Bacteria;p__Actinomycetota;c__Actinomycetia;o__Streptosporangiales;f__Streptosporangiaceae;g__;s__	taxonomic classification defined by topology and ANI	topological placement and ANI have congruent species assignments	NA	86.67	11	NA	NA
MAG_20110700_P1S_11~c_000000003072	Virus_20150700_P13.VIRSorter_NODE_737_length_17229_cov_6_093979-cat_2	2127.92	20110700_P1S_11	-0.273466	Virus_20150700_P13.VIRSorter_NODE_737_length_17229_cov_6_093979-cat_2	EMERGEV2_20110700_P1S_11	d__Bacteria;p__Actinomycetota;c__Actinomycetia;o__Streptosporangiales;f__Streptosporangiaceae;g__Palsa-506;s__Palsa-506 sp003168215	GCA_003168215.1	95	d__Bacteria;p__Actinomycetota;c__Actinomycetia;o__Streptosporangiales;f__Streptosporangiaceae;g__Palsa-506;s__Palsa-506 sp003168215	99.85	0.879	GCA_003168215.1	95	d__Bacteria;p__Actinomycetota;c__Actinomycetia;o__Streptosporangiales;f__Streptosporangiaceae;g__Palsa-506;s__Palsa-506 sp003168215	99.85	0.879	d__Bacteria;p__Actinomycetota;c__Actinomycetia;o__Streptosporangiales;f__Streptosporangiaceae;g__;s__	taxonomic classification defined by topology and ANI	topological placement and ANI have congruent species assignments	NA	86.67	11	NA	NA
MAG_20110700_P1S_11~c_000000003073	Virus_20150700_P13.VIRSorter_NODE_737_length_17229_cov_6_093979-cat_2	6091.15	20110700_P1S_11	0.521114	Virus_20150700_P13.VIRSorter_NODE_737_length_17229_cov_6_093979-cat_2	EMERGEV2_20110700_P1S_11	d__Bacteria;p__Actinomycetota;c__Actinomycetia;o__Streptosporangiales;f__Streptosporangiaceae;g__Palsa-506;s__Palsa-506 sp003168215	GCA_003168215.1	95	d__Bacteria;p__Actinomycetota;c__Actinomycetia;o__Streptosporangiales;f__Streptosporangiaceae;g__Palsa-506;s__Palsa-506 sp003168215	99.85	0.879	GCA_003168215.1	95	d__Bacteria;p__Actinomycetota;c__Actinomycetia;o__Streptosporangiales;f__Streptosporangiaceae;g__Palsa-506;s__Palsa-506 sp003168215	99.85	0.879	d__Bacteria;p__Actinomycetota;c__Actinomycetia;o__Streptosporangiales;f__Streptosporangiaceae;g__;s__	taxonomic classification defined by topology and ANI	topological placement and ANI have congruent species assignments	NA	86.67	11	NA	NA
MAG_20110800_P3S_5~c_000000003503	Virus_QGNH01000066.1	342.578	20110800_P3S_5	-0.631405	Virus_QGNH01000066.1	EMERGEV2_20110800_P3S_5	d__Bacteria;p__Verrucomicrobiota;c__Verrucomicrobiae;o__Pedosphaerales;f__Palsa-1400;g__Palsa-1400;s__Palsa-1400 sp003140095	GCA_003140095.1	95	d__Bacteria;p__Verrucomicrobiota;c__Verrucomicrobiae;o__Pedosphaerales;f__Palsa-1400;g__Palsa-1400;s__Palsa-1400 sp003140095	99.82	0.908	GCA_003140095.1	95	d__Bacteria;p__Verrucomicrobiota;c__Verrucomicrobiae;o__Pedosphaerales;f__Palsa-1400;g__Palsa-1400;s__Palsa-1400 sp003140095	99.82	0.908	d__Bacteria;p__Verrucomicrobiota;c__Verrucomicrobiae;o__Pedosphaerales;f__Palsa-1400;g__Palsa-1400;s__	taxonomic classification defined by topology and ANI	topological placement and ANI have congruent species assignments	GCA_003138485.1, s__Palsa-1400 sp003138485, 95.0, 77.68, 0.253	69.31	11	NA	NA
MAG_20110800_S3D_14~c_000000012850	Virus_20120700_S1X.VIRSorter_NODE_230_length_49521_cov_9_289330-cat_2	8644.86	20110800_S3D_14	1.0331	Virus_20120700_S1X.VIRSorter_NODE_230_length_49521_cov_9_289330-cat_2	EMERGEV2_20110800_S3D_14	d__Bacteria;p__Verrucomicrobiota;c__Verrucomicrobiae;o__Pedosphaerales;f__Palsa-1400;g__;s__	NA	NA	NA	NA	NA	NA	NA	NA	NA	NA	d__Bacteria;p__Verrucomicrobiota;c__Verrucomicrobiae;o__Pedosphaerales;f__Palsa-1400;g__;s__	taxonomic novelty determined using RED	classification based on placement in class-level tree	NA	71.24	11	0.89492	NA
MAG_20111000_P1S_8~c_000000003308	Virus_QGNH01001164.1	152.156	20111000_P1S_8	-0.669582	Virus_QGNH01001164.1	EMERGEV2_20111000_P1S_8	d__Bacteria;p__Planctomycetota;c__Planctomycetia;o__Gemmatales;f__Gemmataceae;g__Urbifossiella;s__Urbifossiella sp003136315	GCA_003136315.1	95	d__Bacteria;p__Planctomycetota;c__Planctomycetia;o__Gemmatales;f__Gemmataceae;g__Urbifossiella;s__Urbifossiella sp003136315	99.9	0.936	GCA_003136315.1	95	d__Bacteria;p__Planctomycetota;c__Planctomycetia;o__Gemmatales;f__Gemmataceae;g__Urbifossiella;s__Urbifossiella sp003136315	99.9	0.936	d__Bacteria;p__Planctomycetota;c__Planctomycetia;o__Gemmatales;f__Gemmataceae;g__Urbifossiella;s__	taxonomic classification defined by topology and ANI	topological placement and ANI have congruent species assignments	GCA_019747685.1, s__Urbifossiella sp019747685, 95.0, 76.84, 0.2; GCA_019747655.1, s__Urbifossiella sp019747655, 95.0, 76.6, 0.212; GCA_017308215.1, s__Urbifossiella sp017308215, 95.0, 76.58, 0.151; GCF_007747215.1, s__Urbifossiella limnaea, 95.0, 76.36, 0.149	70.82	11	NA	NA
MAG_20111000_P1S_8~c_000000003482	Virus_QGNH01001164.1	198.217	20111000_P1S_8	-0.660348	Virus_QGNH01001164.1	EMERGEV2_20111000_P1S_8	d__Bacteria;p__Planctomycetota;c__Planctomycetia;o__Gemmatales;f__Gemmataceae;g__Urbifossiella;s__Urbifossiella sp003136315	GCA_003136315.1	95	d__Bacteria;p__Planctomycetota;c__Planctomycetia;o__Gemmatales;f__Gemmataceae;g__Urbifossiella;s__Urbifossiella sp003136315	99.9	0.936	GCA_003136315.1	95	d__Bacteria;p__Planctomycetota;c__Planctomycetia;o__Gemmatales;f__Gemmataceae;g__Urbifossiella;s__Urbifossiella sp003136315	99.9	0.936	d__Bacteria;p__Planctomycetota;c__Planctomycetia;o__Gemmatales;f__Gemmataceae;g__Urbifossiella;s__	taxonomic classification defined by topology and ANI	topological placement and ANI have congruent species assignments	GCA_019747685.1, s__Urbifossiella sp019747685, 95.0, 76.84, 0.2; GCA_019747655.1, s__Urbifossiella sp019747655, 95.0, 76.6, 0.212; GCA_017308215.1, s__Urbifossiella sp017308215, 95.0, 76.58, 0.151; GCF_007747215.1, s__Urbifossiella limnaea, 95.0, 76.36, 0.149	70.82	11	NA	NA
MAG_20111000_P1S_8~c_000000003009	Virus_QGNH01001164.1	6017.9	20111000_P1S_8	0.506427	Virus_QGNH01001164.1	EMERGEV2_20111000_P1S_8	d__Bacteria;p__Planctomycetota;c__Planctomycetia;o__Gemmatales;f__Gemmataceae;g__Urbifossiella;s__Urbifossiella sp003136315	GCA_003136315.1	95	d__Bacteria;p__Planctomycetota;c__Planctomycetia;o__Gemmatales;f__Gemmataceae;g__Urbifossiella;s__Urbifossiella sp003136315	99.9	0.936	GCA_003136315.1	95	d__Bacteria;p__Planctomycetota;c__Planctomycetia;o__Gemmatales;f__Gemmataceae;g__Urbifossiella;s__Urbifossiella sp003136315	99.9	0.936	d__Bacteria;p__Planctomycetota;c__Planctomycetia;o__Gemmatales;f__Gemmataceae;g__Urbifossiella;s__	taxonomic classification defined by topology and ANI	topological placement and ANI have congruent species assignments	GCA_019747685.1, s__Urbifossiella sp019747685, 95.0, 76.84, 0.2; GCA_019747655.1, s__Urbifossiella sp019747655, 95.0, 76.6, 0.212; GCA_017308215.1, s__Urbifossiella sp017308215, 95.0, 76.58, 0.151; GCF_007747215.1, s__Urbifossiella limnaea, 95.0, 76.36, 0.149	70.82	11	NA	NA
MAG_20120600_P2M_mb_veryspecific.10~NODE_1565_length_12118_cov_16.794993	Virus_20120600_P2M.VIRSorter_NODE_4539_length_5945_cov_9_455178-cat_2	27840	20120600_P2M_mb_veryspecific.10	4.8815	Virus_20120600_P2M.VIRSorter_NODE_4539_length_5945_cov_9_455178-cat_2	EMERGEV2_20120600_P2M_mb_veryspecific.10	d__Bacteria;p__Acidobacteriota;c__Terriglobia;o__Acidoferrales;f__UBA7541;g__Palsa-147;s__	NA	NA	NA	NA	NA	GCA_003152355.1	95	d__Bacteria;p__Acidobacteriota;c__Terriglobia;o__Acidoferrales;f__UBA7541;g__Palsa-147;s__Palsa-147 sp003152355	90.02	0.73	d__Bacteria;p__Acidobacteriota;c__Terriglobia;o__Acidoferrales;f__UBA7541;g__Palsa-147;s__	taxonomic classification defined by topology and ANI	classification based on placement in class-level tree	GCA_013286465.1, s__Palsa-147 sp013286465, 95.0, 76.65, 0.091	62.09	11	0.98378	Genome not assigned to closest species as it falls outside its pre-defined ANI radius
MAG_20120600_P2M_mb_veryspecific.10~NODE_1147_length_14512_cov_14.300339	Virus_QGNH01000809.1	1577.21	20120600_P2M_mb_veryspecific.10	-0.383877	Virus_QGNH01000809.1	EMERGEV2_20120600_P2M_mb_veryspecific.10	d__Bacteria;p__Acidobacteriota;c__Terriglobia;o__Acidoferrales;f__UBA7541;g__Palsa-147;s__	NA	NA	NA	NA	NA	GCA_003152355.1	95	d__Bacteria;p__Acidobacteriota;c__Terriglobia;o__Acidoferrales;f__UBA7541;g__Palsa-147;s__Palsa-147 sp003152355	90.02	0.73	d__Bacteria;p__Acidobacteriota;c__Terriglobia;o__Acidoferrales;f__UBA7541;g__Palsa-147;s__	taxonomic classification defined by topology and ANI	classification based on placement in class-level tree	GCA_013286465.1, s__Palsa-147 sp013286465, 95.0, 76.65, 0.091	62.09	11	0.98378	Genome not assigned to closest species as it falls outside its pre-defined ANI radius
MAG_20120600_P2M_mb_veryspecific.10~NODE_9651_length_3678_cov_15.771460	Virus_QGNH01000809.1	72.473	20120600_P2M_mb_veryspecific.10	-0.685558	Virus_QGNH01000809.1	EMERGEV2_20120600_P2M_mb_veryspecific.10	d__Bacteria;p__Acidobacteriota;c__Terriglobia;o__Acidoferrales;f__UBA7541;g__Palsa-147;s__	NA	NA	NA	NA	NA	GCA_003152355.1	95	d__Bacteria;p__Acidobacteriota;c__Terriglobia;o__Acidoferrales;f__UBA7541;g__Palsa-147;s__Palsa-147 sp003152355	90.02	0.73	d__Bacteria;p__Acidobacteriota;c__Terriglobia;o__Acidoferrales;f__UBA7541;g__Palsa-147;s__	taxonomic classification defined by topology and ANI	classification based on placement in class-level tree	GCA_013286465.1, s__Palsa-147 sp013286465, 95.0, 76.65, 0.091	62.09	11	0.98378	Genome not assigned to closest species as it falls outside its pre-defined ANI radius
MAG_20120600_P2M_mb_veryspecific.10~NODE_1484_length_12421_cov_14.737991	Virus_20120700_P3S.VIRSorter_NODE_1435_length_5656_cov_2_641136-cat_1	375.804	20120600_P2M_mb_veryspecific.10	-0.624744	Virus_20120700_P3S.VIRSorter_NODE_1435_length_5656_cov_2_641136-cat_1	EMERGEV2_20120600_P2M_mb_veryspecific.10	d__Bacteria;p__Acidobacteriota;c__Terriglobia;o__Acidoferrales;f__UBA7541;g__Palsa-147;s__	NA	NA	NA	NA	NA	GCA_003152355.1	95	d__Bacteria;p__Acidobacteriota;c__Terriglobia;o__Acidoferrales;f__UBA7541;g__Palsa-147;s__Palsa-147 sp003152355	90.02	0.73	d__Bacteria;p__Acidobacteriota;c__Terriglobia;o__Acidoferrales;f__UBA7541;g__Palsa-147;s__	taxonomic classification defined by topology and ANI	classification based on placement in class-level tree	GCA_013286465.1, s__Palsa-147 sp013286465, 95.0, 76.65, 0.091	62.09	11	0.98378	Genome not assigned to closest species as it falls outside its pre-defined ANI radius
MAG_20120600_P2S_4~c_000000000202	Virus_QGNH01000916.1	414.368	20120600_P2S_4	-0.617012	Virus_QGNH01000916.1	EMERGEV2_20120600_P2S_4	d__Bacteria;p__Eremiobacterota;c__Eremiobacteria;o__Baltobacterales;f__Baltobacteraceae;g__Palsibacter;s__Palsibacter borealis	GCA_003158195.1	95	d__Bacteria;p__Eremiobacterota;c__Eremiobacteria;o__Baltobacterales;f__Baltobacteraceae;g__Palsibacter;s__Palsibacter borealis	99.74	0.88	GCA_003158195.1	95	d__Bacteria;p__Eremiobacterota;c__Eremiobacteria;o__Baltobacterales;f__Baltobacteraceae;g__Palsibacter;s__Palsibacter borealis	99.74	0.88	d__Bacteria;p__Eremiobacterota;c__Eremiobacteria;o__Baltobacterales;f__Baltobacteraceae;g__;s__	taxonomic classification defined by topology and ANI	topological placement and ANI have congruent species assignments	NA	89.06	11	NA	NA
MAG_20120600_P2S_4~c_000000000108	Virus_QGNH01000916.1	1200.04	20120600_P2S_4	-0.459495	Virus_QGNH01000916.1	EMERGEV2_20120600_P2S_4	d__Bacteria;p__Eremiobacterota;c__Eremiobacteria;o__Baltobacterales;f__Baltobacteraceae;g__Palsibacter;s__Palsibacter borealis	GCA_003158195.1	95	d__Bacteria;p__Eremiobacterota;c__Eremiobacteria;o__Baltobacterales;f__Baltobacteraceae;g__Palsibacter;s__Palsibacter borealis	99.74	0.88	GCA_003158195.1	95	d__Bacteria;p__Eremiobacterota;c__Eremiobacteria;o__Baltobacterales;f__Baltobacteraceae;g__Palsibacter;s__Palsibacter borealis	99.74	0.88	d__Bacteria;p__Eremiobacterota;c__Eremiobacteria;o__Baltobacterales;f__Baltobacteraceae;g__;s__	taxonomic classification defined by topology and ANI	topological placement and ANI have congruent species assignments	NA	89.06	11	NA	NA
MAG_20120600_P2S_4~c_000000000189	Virus_QGNH01000916.1	142.636	20120600_P2S_4	-0.671491	Virus_QGNH01000916.1	EMERGEV2_20120600_P2S_4	d__Bacteria;p__Eremiobacterota;c__Eremiobacteria;o__Baltobacterales;f__Baltobacteraceae;g__Palsibacter;s__Palsibacter borealis	GCA_003158195.1	95	d__Bacteria;p__Eremiobacterota;c__Eremiobacteria;o__Baltobacterales;f__Baltobacteraceae;g__Palsibacter;s__Palsibacter borealis	99.74	0.88	GCA_003158195.1	95	d__Bacteria;p__Eremiobacterota;c__Eremiobacteria;o__Baltobacterales;f__Baltobacteraceae;g__Palsibacter;s__Palsibacter borealis	99.74	0.88	d__Bacteria;p__Eremiobacterota;c__Eremiobacteria;o__Baltobacterales;f__Baltobacteraceae;g__;s__	taxonomic classification defined by topology and ANI	topological placement and ANI have congruent species assignments	NA	89.06	11	NA	NA
MAG_20120600_P3M_11~c_000000005679	Virus_QGNH01000533.1	199.555	20120600_P3M_11	-0.660079	Virus_QGNH01000533.1	EMERGEV2_20120600_P3M_11	d__Bacteria;p__Acidobacteriota;c__Terriglobia;o__Terriglobales;f__SbA1;g__Sulfotelmatobacter;s__Sulfotelmatobacter sp003156615	GCA_003156615.1	95	d__Bacteria;p__Acidobacteriota;c__Terriglobia;o__Terriglobales;f__SbA1;g__Sulfotelmatobacter;s__Sulfotelmatobacter sp003156615	99.3	0.849	GCA_003156615.1	95	d__Bacteria;p__Acidobacteriota;c__Terriglobia;o__Terriglobales;f__SbA1;g__Sulfotelmatobacter;s__Sulfotelmatobacter sp003156615	99.3	0.849	d__Bacteria;p__Acidobacteriota;c__Terriglobia;o__Terriglobales;f__SbA1;g__Sulfotelmatobacter;s__	taxonomic classification defined by topology and ANI	topological placement and ANI have congruent species assignments	GCA_003140655.1, s__Sulfotelmatobacter sp003140655, 95.0, 83.85, 0.557; GCA_003131585.1, s__Sulfotelmatobacter sp003131585, 95.0, 82.58, 0.535; GCA_003168355.1, s__Sulfotelmatobacter sp003168355, 95.0, 80.9, 0.433; GCA_003140075.1, s__Sulfotelmatobacter sp003140075, 95.0, 80.69, 0.426; GCA_003134995.1, s__Sulfotelmatobacter sp003134995, 95.0, 80.57, 0.461; GCA_003165855.1, s__Sulfotelmatobacter s…	82.74	11	NA	NA
MAG_20120600_P3M_11~c_000000005260	Virus_QGNH01000533.1	2388.15	20120600_P3M_11	-0.221294	Virus_QGNH01000533.1	EMERGEV2_20120600_P3M_11	d__Bacteria;p__Acidobacteriota;c__Terriglobia;o__Terriglobales;f__SbA1;g__Sulfotelmatobacter;s__Sulfotelmatobacter sp003156615	GCA_003156615.1	95	d__Bacteria;p__Acidobacteriota;c__Terriglobia;o__Terriglobales;f__SbA1;g__Sulfotelmatobacter;s__Sulfotelmatobacter sp003156615	99.3	0.849	GCA_003156615.1	95	d__Bacteria;p__Acidobacteriota;c__Terriglobia;o__Terriglobales;f__SbA1;g__Sulfotelmatobacter;s__Sulfotelmatobacter sp003156615	99.3	0.849	d__Bacteria;p__Acidobacteriota;c__Terriglobia;o__Terriglobales;f__SbA1;g__Sulfotelmatobacter;s__	taxonomic classification defined by topology and ANI	topological placement and ANI have congruent species assignments	GCA_003140655.1, s__Sulfotelmatobacter sp003140655, 95.0, 83.85, 0.557; GCA_003131585.1, s__Sulfotelmatobacter sp003131585, 95.0, 82.58, 0.535; GCA_003168355.1, s__Sulfotelmatobacter sp003168355, 95.0, 80.9, 0.433; GCA_003140075.1, s__Sulfotelmatobacter sp003140075, 95.0, 80.69, 0.426; GCA_003134995.1, s__Sulfotelmatobacter sp003134995, 95.0, 80.57, 0.461; GCA_003165855.1, s__Sulfotelmatobacter s…	82.74	11	NA	NA
MAG_20120600_P3M_11~c_000000005260	Virus_20120800_P2M.VIRSorter_NODE_684_length_15784_cov_5_315214_gene_1_gene_14-0-13088-cat_5	5652.49	20120600_P3M_11	0.433168	Virus_20120800_P2M.VIRSorter_NODE_684_length_15784_cov_5_315214_gene_1_gene_14-0-13088-cat_5	EMERGEV2_20120600_P3M_11	d__Bacteria;p__Acidobacteriota;c__Terriglobia;o__Terriglobales;f__SbA1;g__Sulfotelmatobacter;s__Sulfotelmatobacter sp003156615	GCA_003156615.1	95	d__Bacteria;p__Acidobacteriota;c__Terriglobia;o__Terriglobales;f__SbA1;g__Sulfotelmatobacter;s__Sulfotelmatobacter sp003156615	99.3	0.849	GCA_003156615.1	95	d__Bacteria;p__Acidobacteriota;c__Terriglobia;o__Terriglobales;f__SbA1;g__Sulfotelmatobacter;s__Sulfotelmatobacter sp003156615	99.3	0.849	d__Bacteria;p__Acidobacteriota;c__Terriglobia;o__Terriglobales;f__SbA1;g__Sulfotelmatobacter;s__	taxonomic classification defined by topology and ANI	topological placement and ANI have congruent species assignments	GCA_003140655.1, s__Sulfotelmatobacter sp003140655, 95.0, 83.85, 0.557; GCA_003131585.1, s__Sulfotelmatobacter sp003131585, 95.0, 82.58, 0.535; GCA_003168355.1, s__Sulfotelmatobacter sp003168355, 95.0, 80.9, 0.433; GCA_003140075.1, s__Sulfotelmatobacter sp003140075, 95.0, 80.69, 0.426; GCA_003134995.1, s__Sulfotelmatobacter sp003134995, 95.0, 80.57, 0.461; GCA_003165855.1, s__Sulfotelmatobacter s…	82.74	11	NA	NA
MAG_20120600_P3M_11~c_000000005655	Virus_QGNH01000533.1	1380.69	20120600_P3M_11	-0.423276	Virus_QGNH01000533.1	EMERGEV2_20120600_P3M_11	d__Bacteria;p__Acidobacteriota;c__Terriglobia;o__Terriglobales;f__SbA1;g__Sulfotelmatobacter;s__Sulfotelmatobacter sp003156615	GCA_003156615.1	95	d__Bacteria;p__Acidobacteriota;c__Terriglobia;o__Terriglobales;f__SbA1;g__Sulfotelmatobacter;s__Sulfotelmatobacter sp003156615	99.3	0.849	GCA_003156615.1	95	d__Bacteria;p__Acidobacteriota;c__Terriglobia;o__Terriglobales;f__SbA1;g__Sulfotelmatobacter;s__Sulfotelmatobacter sp003156615	99.3	0.849	d__Bacteria;p__Acidobacteriota;c__Terriglobia;o__Terriglobales;f__SbA1;g__Sulfotelmatobacter;s__	taxonomic classification defined by topology and ANI	topological placement and ANI have congruent species assignments	GCA_003140655.1, s__Sulfotelmatobacter sp003140655, 95.0, 83.85, 0.557; GCA_003131585.1, s__Sulfotelmatobacter sp003131585, 95.0, 82.58, 0.535; GCA_003168355.1, s__Sulfotelmatobacter sp003168355, 95.0, 80.9, 0.433; GCA_003140075.1, s__Sulfotelmatobacter sp003140075, 95.0, 80.69, 0.426; GCA_003134995.1, s__Sulfotelmatobacter sp003134995, 95.0, 80.57, 0.461; GCA_003165855.1, s__Sulfotelmatobacter s…	82.74	11	NA	NA
MAG_20120600_P3M_11~c_000000005730	Virus_QGNH01000533.1	4157.1	20120600_P3M_11	0.13336	Virus_QGNH01000533.1	EMERGEV2_20120600_P3M_11	d__Bacteria;p__Acidobacteriota;c__Terriglobia;o__Terriglobales;f__SbA1;g__Sulfotelmatobacter;s__Sulfotelmatobacter sp003156615	GCA_003156615.1	95	d__Bacteria;p__Acidobacteriota;c__Terriglobia;o__Terriglobales;f__SbA1;g__Sulfotelmatobacter;s__Sulfotelmatobacter sp003156615	99.3	0.849	GCA_003156615.1	95	d__Bacteria;p__Acidobacteriota;c__Terriglobia;o__Terriglobales;f__SbA1;g__Sulfotelmatobacter;s__Sulfotelmatobacter sp003156615	99.3	0.849	d__Bacteria;p__Acidobacteriota;c__Terriglobia;o__Terriglobales;f__SbA1;g__Sulfotelmatobacter;s__	taxonomic classification defined by topology and ANI	topological placement and ANI have congruent species assignments	GCA_003140655.1, s__Sulfotelmatobacter sp003140655, 95.0, 83.85, 0.557; GCA_003131585.1, s__Sulfotelmatobacter sp003131585, 95.0, 82.58, 0.535; GCA_003168355.1, s__Sulfotelmatobacter sp003168355, 95.0, 80.9, 0.433; GCA_003140075.1, s__Sulfotelmatobacter sp003140075, 95.0, 80.69, 0.426; GCA_003134995.1, s__Sulfotelmatobacter sp003134995, 95.0, 80.57, 0.461; GCA_003165855.1, s__Sulfotelmatobacter s…	82.74	11	NA	NA
MAG_20120600_P3M_11~c_000000005844	Virus_QGNH01000533.1	4510.9	20120600_P3M_11	0.204292	Virus_QGNH01000533.1	EMERGEV2_20120600_P3M_11	d__Bacteria;p__Acidobacteriota;c__Terriglobia;o__Terriglobales;f__SbA1;g__Sulfotelmatobacter;s__Sulfotelmatobacter sp003156615	GCA_003156615.1	95	d__Bacteria;p__Acidobacteriota;c__Terriglobia;o__Terriglobales;f__SbA1;g__Sulfotelmatobacter;s__Sulfotelmatobacter sp003156615	99.3	0.849	GCA_003156615.1	95	d__Bacteria;p__Acidobacteriota;c__Terriglobia;o__Terriglobales;f__SbA1;g__Sulfotelmatobacter;s__Sulfotelmatobacter sp003156615	99.3	0.849	d__Bacteria;p__Acidobacteriota;c__Terriglobia;o__Terriglobales;f__SbA1;g__Sulfotelmatobacter;s__	taxonomic classification defined by topology and ANI	topological placement and ANI have congruent species assignments	GCA_003140655.1, s__Sulfotelmatobacter sp003140655, 95.0, 83.85, 0.557; GCA_003131585.1, s__Sulfotelmatobacter sp003131585, 95.0, 82.58, 0.535; GCA_003168355.1, s__Sulfotelmatobacter sp003168355, 95.0, 80.9, 0.433; GCA_003140075.1, s__Sulfotelmatobacter sp003140075, 95.0, 80.69, 0.426; GCA_003134995.1, s__Sulfotelmatobacter sp003134995, 95.0, 80.57, 0.461; GCA_003165855.1, s__Sulfotelmatobacter s…	82.74	11	NA	NA
MAG_20120600_P3M_3~c_000000003757	Virus_QGNH01001066.1	7997.71	20120600_P3M_3	0.903356	Virus_QGNH01001066.1	EMERGEV2_20120600_P3M_3	d__Bacteria;p__Eremiobacterota;c__Eremiobacteria;o__Baltobacterales;f__Baltobacteraceae;g__;s__	NA	NA	NA	NA	NA	NA	NA	NA	NA	NA	d__Bacteria;p__Eremiobacterota;c__Eremiobacteria;o__Baltobacterales;f__Baltobacteraceae;g__;s__	taxonomic classification fully defined by topology	classification based on placement in class-level tree	NA	65.68	11	0.8443	NA
MAG_20120600_P3M_mb2.12~NODE_987_length_13008_cov_8.170540	Virus_QGNH01000533.1	5900.74	20120600_P3M_mb2.12	0.482939	Virus_QGNH01000533.1	EMERGEV2_20120600_P3M_mb2.12	d__Bacteria;p__Acidobacteriota;c__Terriglobia;o__Terriglobales;f__Acidobacteriaceae;g__PALSA-350;s__	NA	NA	NA	NA	NA	GCA_003152195.1	95	d__Bacteria;p__Acidobacteriota;c__Terriglobia;o__Terriglobales;f__Acidobacteriaceae;g__PALSA-350;s__PALSA-350 sp003152195	79.52	0.344	d__Bacteria;p__Acidobacteriota;c__Terriglobia;o__Terriglobales;f__Acidobacteriaceae;g__PALSA-350;s__	taxonomic classification defined by topology and ANI	classification based on placement in class-level tree	GCA_021799945.1, s__PALSA-350 sp021799945, 95.0, 75.97, 0.076	53.47	11	0.96832	NA
MAG_20120600_P3M_mb2.15~NODE_1669_length_9603_cov_3.112065	Virus_20150700_P13.VIRSorter_NODE_4359_length_5703_cov_4_102868-cat_2	7502.8	20120600_P3M_mb2.15	0.804132	Virus_20150700_P13.VIRSorter_NODE_4359_length_5703_cov_4_102868-cat_2	EMERGEV2_20120600_P3M_mb2.15	d__Bacteria;p__Actinomycetota;c__Thermoleophilia;o__Solirubrobacterales;f__Solirubrobacteraceae;g__Palsa-513;s__	NA	NA	NA	NA	NA	GCA_003133565.1	95	d__Bacteria;p__Actinomycetota;c__Thermoleophilia;o__Solirubrobacterales;f__Solirubrobacteraceae;g__Palsa-513;s__Palsa-513 sp003133565	82.77	0.62	d__Bacteria;p__Actinomycetota;c__Thermoleophilia;o__Solirubrobacterales;f__Solirubrobacteraceae;g__Palsa-513;s__	taxonomic classification defined by topology and ANI	classification based on placement in class-level tree	GCA_003132505.1, s__Palsa-513 sp003132505, 95.0, 80.18, 0.494; GCA_003138355.1, s__Palsa-513 sp003138355, 95.0, 78.97, 0.423; GCA_003157595.1, s__Palsa-513 sp003157595, 95.0, 78.62, 0.375	73.45	11	0.95398	Genome not assigned to closest species as it falls outside its pre-defined ANI radius
MAG_20120700_P2M_5~c_000000001918	Virus_QGNH01000809.1	1476.01	20120700_P2M_5	-0.404167	Virus_QGNH01000809.1	EMERGEV2_20120700_P2M_5	d__Bacteria;p__Acidobacteriota;c__Terriglobia;o__Acidoferrales;f__UBA7541;g__Palsa-147;s__Palsa-147 sp003152355	GCA_003152355.1	95	d__Bacteria;p__Acidobacteriota;c__Terriglobia;o__Acidoferrales;f__UBA7541;g__Palsa-147;s__Palsa-147 sp003152355	99.77	0.899	GCA_003152355.1	95	d__Bacteria;p__Acidobacteriota;c__Terriglobia;o__Acidoferrales;f__UBA7541;g__Palsa-147;s__Palsa-147 sp003152355	99.77	0.899	d__Bacteria;p__Acidobacteriota;c__Terriglobia;o__Acidoferrales;f__UBA7541;g__Palsa-147;s__	taxonomic classification defined by topology and ANI	topological placement and ANI have congruent species assignments	GCA_013286465.1, s__Palsa-147 sp013286465, 95.0, 76.89, 0.138	93.88	11	NA	NA
MAG_20120700_P2M_5~c_000000001919	Virus_20120600_P2M.VIRSorter_NODE_4539_length_5945_cov_9_455178-cat_2	21902.1	20120700_P2M_5	3.69101	Virus_20120600_P2M.VIRSorter_NODE_4539_length_5945_cov_9_455178-cat_2	EMERGEV2_20120700_P2M_5	d__Bacteria;p__Acidobacteriota;c__Terriglobia;o__Acidoferrales;f__UBA7541;g__Palsa-147;s__Palsa-147 sp003152355	GCA_003152355.1	95	d__Bacteria;p__Acidobacteriota;c__Terriglobia;o__Acidoferrales;f__UBA7541;g__Palsa-147;s__Palsa-147 sp003152355	99.77	0.899	GCA_003152355.1	95	d__Bacteria;p__Acidobacteriota;c__Terriglobia;o__Acidoferrales;f__UBA7541;g__Palsa-147;s__Palsa-147 sp003152355	99.77	0.899	d__Bacteria;p__Acidobacteriota;c__Terriglobia;o__Acidoferrales;f__UBA7541;g__Palsa-147;s__	taxonomic classification defined by topology and ANI	topological placement and ANI have congruent species assignments	GCA_013286465.1, s__Palsa-147 sp013286465, 95.0, 76.89, 0.138	93.88	11	NA	NA
MAG_20120700_P2M_5~c_000000001905	Virus_20120700_P3S.VIRSorter_NODE_1435_length_5656_cov_2_641136-cat_1	241.842	20120700_P2M_5	-0.651601	Virus_20120700_P3S.VIRSorter_NODE_1435_length_5656_cov_2_641136-cat_1	EMERGEV2_20120700_P2M_5	d__Bacteria;p__Acidobacteriota;c__Terriglobia;o__Acidoferrales;f__UBA7541;g__Palsa-147;s__Palsa-147 sp003152355	GCA_003152355.1	95	d__Bacteria;p__Acidobacteriota;c__Terriglobia;o__Acidoferrales;f__UBA7541;g__Palsa-147;s__Palsa-147 sp003152355	99.77	0.899	GCA_003152355.1	95	d__Bacteria;p__Acidobacteriota;c__Terriglobia;o__Acidoferrales;f__UBA7541;g__Palsa-147;s__Palsa-147 sp003152355	99.77	0.899	d__Bacteria;p__Acidobacteriota;c__Terriglobia;o__Acidoferrales;f__UBA7541;g__Palsa-147;s__	taxonomic classification defined by topology and ANI	topological placement and ANI have congruent species assignments	GCA_013286465.1, s__Palsa-147 sp013286465, 95.0, 76.89, 0.138	93.88	11	NA	NA
MAG_20120700_P3D_114~c_000000104471	Virus_20130700_P1Y.VIRSorter_NODE_128_length_55566_cov_11_873304-cat_2	3462.96	20120700_P3D_114	-0.00580653	Virus_20130700_P1Y.VIRSorter_NODE_128_length_55566_cov_11_873304-cat_2	EMERGEV2_20120700_P3D_114	d__Bacteria;p__Pseudomonadota;c__Alphaproteobacteria;o__Acetobacterales;f__Acetobacteraceae;g__Palsa-883;s__Palsa-883 sp003151425	GCA_003151425.1	95	d__Bacteria;p__Pseudomonadota;c__Alphaproteobacteria;o__Acetobacterales;f__Acetobacteraceae;g__Palsa-883;s__Palsa-883 sp003151425	99.95	0.939	GCA_003151425.1	95	d__Bacteria;p__Pseudomonadota;c__Alphaproteobacteria;o__Acetobacterales;f__Acetobacteraceae;g__Palsa-883;s__Palsa-883 sp003151425	99.95	0.939	d__Bacteria;p__Pseudomonadota;c__Alphaproteobacteria;o__Acetobacterales;f__Acetobacteraceae;g__;s__	taxonomic classification defined by topology and ANI	topological placement and ANI have congruent species assignments	NA	77.93	11	NA	NA
MAG_20120800_P2M_7~c_000000004181	Virus_QGNH01000533.1	5161.32	20120800_P2M_7	0.334694	Virus_QGNH01000533.1	EMERGEV2_20120800_P2M_7	d__Bacteria;p__Acidobacteriota;c__Terriglobia;o__Terriglobales;f__SbA1;g__Sulfotelmatobacter;s__Sulfotelmatobacter sp003140655	GCA_003140655.1	95	d__Bacteria;p__Acidobacteriota;c__Terriglobia;o__Terriglobales;f__SbA1;g__Sulfotelmatobacter;s__Sulfotelmatobacter sp003140655	99.01	0.757	GCA_003140655.1	95	d__Bacteria;p__Acidobacteriota;c__Terriglobia;o__Terriglobales;f__SbA1;g__Sulfotelmatobacter;s__Sulfotelmatobacter sp003140655	99.01	0.757	d__Bacteria;p__Acidobacteriota;c__Terriglobia;o__Terriglobales;f__SbA1;g__Sulfotelmatobacter;s__	taxonomic classification defined by topology and ANI	topological placement and ANI have congruent species assignments	GCA_003156615.1, s__Sulfotelmatobacter sp003156615, 95.0, 84.66, 0.68; GCA_003131585.1, s__Sulfotelmatobacter sp003131585, 95.0, 83.71, 0.662; GCA_003134995.1, s__Sulfotelmatobacter sp003134995, 95.0, 81.67, 0.753; GCA_003168355.1, s__Sulfotelmatobacter sp003168355, 95.0, 81.57, 0.689; GCA_003165855.1, s__Sulfotelmatobacter sp003165855, 95.0, 81.18, 0.512; GCA_003140075.1, s__Sulfotelmatobacter s…	84.75	11	NA	NA
MAG_20150700_P15_17~c_000000003561	Virus_20120500_P31.VIRSorter_NODE_833_length_10110_cov_10_737742-cat_2	120.997	20150700_P15_17	-0.675829	Virus_20120500_P31.VIRSorter_NODE_833_length_10110_cov_10_737742-cat_2	EMERGEV2_20150700_P15_17	d__Bacteria;p__Acidobacteriota;c__Terriglobia;o__Acidoferrales;f__UBA7541;g__Palsa-295;s__Palsa-295 sp003153585	GCA_003153585.1	95	d__Bacteria;p__Acidobacteriota;c__Terriglobia;o__Acidoferrales;f__UBA7541;g__Palsa-295;s__Palsa-295 sp003153585	99.25	0.876	GCA_003153585.1	95	d__Bacteria;p__Acidobacteriota;c__Terriglobia;o__Acidoferrales;f__UBA7541;g__Palsa-295;s__Palsa-295 sp003153585	99.25	0.876	d__Bacteria;p__Acidobacteriota;c__Terriglobia;o__Acidoferrales;f__UBA7541;g__Palsa-295;s__	taxonomic classification defined by topology and ANI	topological placement and ANI have congruent species assignments	GCA_003167215.1, s__Palsa-295 sp003167215, 95.0, 94.39, 0.843; GCA_003131985.1, s__Palsa-295 sp003131985, 95.0, 84.99, 0.687; GCA_013287135.1, s__Palsa-295 sp013287135, 95.0, 79.09, 0.345; GCA_013286165.1, s__Palsa-295 sp013286165, 95.0, 77.83, 0.115; GCA_013289695.1, s__Palsa-295 sp013289695, 95.0, 77.58, 0.239; GCA_013289715.1, s__Palsa-295 sp013289715, 95.0, 77.53, 0.242; GCA_020072765.1, s__P…	89.65	11	NA	NA
MAG_20150700_P15_17~c_000000003437	Virus_QGNH01000820.1	5793.78	20150700_P15_17	0.461495	Virus_QGNH01000820.1	EMERGEV2_20150700_P15_17	d__Bacteria;p__Acidobacteriota;c__Terriglobia;o__Acidoferrales;f__UBA7541;g__Palsa-295;s__Palsa-295 sp003153585	GCA_003153585.1	95	d__Bacteria;p__Acidobacteriota;c__Terriglobia;o__Acidoferrales;f__UBA7541;g__Palsa-295;s__Palsa-295 sp003153585	99.25	0.876	GCA_003153585.1	95	d__Bacteria;p__Acidobacteriota;c__Terriglobia;o__Acidoferrales;f__UBA7541;g__Palsa-295;s__Palsa-295 sp003153585	99.25	0.876	d__Bacteria;p__Acidobacteriota;c__Terriglobia;o__Acidoferrales;f__UBA7541;g__Palsa-295;s__	taxonomic classification defined by topology and ANI	topological placement and ANI have congruent species assignments	GCA_003167215.1, s__Palsa-295 sp003167215, 95.0, 94.39, 0.843; GCA_003131985.1, s__Palsa-295 sp003131985, 95.0, 84.99, 0.687; GCA_013287135.1, s__Palsa-295 sp013287135, 95.0, 79.09, 0.345; GCA_013286165.1, s__Palsa-295 sp013286165, 95.0, 77.83, 0.115; GCA_013289695.1, s__Palsa-295 sp013289695, 95.0, 77.58, 0.239; GCA_013289715.1, s__Palsa-295 sp013289715, 95.0, 77.53, 0.242; GCA_020072765.1, s__P…	89.65	11	NA	NA
MAG_20150700_P15_17~c_000000003449	Virus_20120500_P31.VIRSorter_NODE_833_length_10110_cov_10_737742-cat_2	13192.2	20150700_P15_17	1.94478	Virus_20120500_P31.VIRSorter_NODE_833_length_10110_cov_10_737742-cat_2	EMERGEV2_20150700_P15_17	d__Bacteria;p__Acidobacteriota;c__Terriglobia;o__Acidoferrales;f__UBA7541;g__Palsa-295;s__Palsa-295 sp003153585	GCA_003153585.1	95	d__Bacteria;p__Acidobacteriota;c__Terriglobia;o__Acidoferrales;f__UBA7541;g__Palsa-295;s__Palsa-295 sp003153585	99.25	0.876	GCA_003153585.1	95	d__Bacteria;p__Acidobacteriota;c__Terriglobia;o__Acidoferrales;f__UBA7541;g__Palsa-295;s__Palsa-295 sp003153585	99.25	0.876	d__Bacteria;p__Acidobacteriota;c__Terriglobia;o__Acidoferrales;f__UBA7541;g__Palsa-295;s__	taxonomic classification defined by topology and ANI	topological placement and ANI have congruent species assignments	GCA_003167215.1, s__Palsa-295 sp003167215, 95.0, 94.39, 0.843; GCA_003131985.1, s__Palsa-295 sp003131985, 95.0, 84.99, 0.687; GCA_013287135.1, s__Palsa-295 sp013287135, 95.0, 79.09, 0.345; GCA_013286165.1, s__Palsa-295 sp013286165, 95.0, 77.83, 0.115; GCA_013289695.1, s__Palsa-295 sp013289695, 95.0, 77.58, 0.239; GCA_013289715.1, s__Palsa-295 sp013289715, 95.0, 77.53, 0.242; GCA_020072765.1, s__P…	89.65	11	NA	NA
MAG_20150700_P15_17~c_000000003368	Virus_20120500_P31.VIRSorter_NODE_833_length_10110_cov_10_737742-cat_2	968.085	20150700_P15_17	-0.505998	Virus_20120500_P31.VIRSorter_NODE_833_length_10110_cov_10_737742-cat_2	EMERGEV2_20150700_P15_17	d__Bacteria;p__Acidobacteriota;c__Terriglobia;o__Acidoferrales;f__UBA7541;g__Palsa-295;s__Palsa-295 sp003153585	GCA_003153585.1	95	d__Bacteria;p__Acidobacteriota;c__Terriglobia;o__Acidoferrales;f__UBA7541;g__Palsa-295;s__Palsa-295 sp003153585	99.25	0.876	GCA_003153585.1	95	d__Bacteria;p__Acidobacteriota;c__Terriglobia;o__Acidoferrales;f__UBA7541;g__Palsa-295;s__Palsa-295 sp003153585	99.25	0.876	d__Bacteria;p__Acidobacteriota;c__Terriglobia;o__Acidoferrales;f__UBA7541;g__Palsa-295;s__	taxonomic classification defined by topology and ANI	topological placement and ANI have congruent species assignments	GCA_003167215.1, s__Palsa-295 sp003167215, 95.0, 94.39, 0.843; GCA_003131985.1, s__Palsa-295 sp003131985, 95.0, 84.99, 0.687; GCA_013287135.1, s__Palsa-295 sp013287135, 95.0, 79.09, 0.345; GCA_013286165.1, s__Palsa-295 sp013286165, 95.0, 77.83, 0.115; GCA_013289695.1, s__Palsa-295 sp013289695, 95.0, 77.58, 0.239; GCA_013289715.1, s__Palsa-295 sp013289715, 95.0, 77.53, 0.242; GCA_020072765.1, s__P…	89.65	11	NA	NA
MAG_20150700_P15_17~c_000000003376	Virus_20120500_P31.VIRSorter_NODE_833_length_10110_cov_10_737742-cat_2	161.859	20150700_P15_17	-0.667637	Virus_20120500_P31.VIRSorter_NODE_833_length_10110_cov_10_737742-cat_2	EMERGEV2_20150700_P15_17	d__Bacteria;p__Acidobacteriota;c__Terriglobia;o__Acidoferrales;f__UBA7541;g__Palsa-295;s__Palsa-295 sp003153585	GCA_003153585.1	95	d__Bacteria;p__Acidobacteriota;c__Terriglobia;o__Acidoferrales;f__UBA7541;g__Palsa-295;s__Palsa-295 sp003153585	99.25	0.876	GCA_003153585.1	95	d__Bacteria;p__Acidobacteriota;c__Terriglobia;o__Acidoferrales;f__UBA7541;g__Palsa-295;s__Palsa-295 sp003153585	99.25	0.876	d__Bacteria;p__Acidobacteriota;c__Terriglobia;o__Acidoferrales;f__UBA7541;g__Palsa-295;s__	taxonomic classification defined by topology and ANI	topological placement and ANI have congruent species assignments	GCA_003167215.1, s__Palsa-295 sp003167215, 95.0, 94.39, 0.843; GCA_003131985.1, s__Palsa-295 sp003131985, 95.0, 84.99, 0.687; GCA_013287135.1, s__Palsa-295 sp013287135, 95.0, 79.09, 0.345; GCA_013286165.1, s__Palsa-295 sp013286165, 95.0, 77.83, 0.115; GCA_013289695.1, s__Palsa-295 sp013289695, 95.0, 77.58, 0.239; GCA_013289715.1, s__Palsa-295 sp013289715, 95.0, 77.53, 0.242; GCA_020072765.1, s__P…	89.65	11	NA	NA
MAG_20150700_P15_17~c_000000003290	Virus_QGNH01000820.1	4166.4	20150700_P15_17	0.135225	Virus_QGNH01000820.1	EMERGEV2_20150700_P15_17	d__Bacteria;p__Acidobacteriota;c__Terriglobia;o__Acidoferrales;f__UBA7541;g__Palsa-295;s__Palsa-295 sp003153585	GCA_003153585.1	95	d__Bacteria;p__Acidobacteriota;c__Terriglobia;o__Acidoferrales;f__UBA7541;g__Palsa-295;s__Palsa-295 sp003153585	99.25	0.876	GCA_003153585.1	95	d__Bacteria;p__Acidobacteriota;c__Terriglobia;o__Acidoferrales;f__UBA7541;g__Palsa-295;s__Palsa-295 sp003153585	99.25	0.876	d__Bacteria;p__Acidobacteriota;c__Terriglobia;o__Acidoferrales;f__UBA7541;g__Palsa-295;s__	taxonomic classification defined by topology and ANI	topological placement and ANI have congruent species assignments	GCA_003167215.1, s__Palsa-295 sp003167215, 95.0, 94.39, 0.843; GCA_003131985.1, s__Palsa-295 sp003131985, 95.0, 84.99, 0.687; GCA_013287135.1, s__Palsa-295 sp013287135, 95.0, 79.09, 0.345; GCA_013286165.1, s__Palsa-295 sp013286165, 95.0, 77.83, 0.115; GCA_013289695.1, s__Palsa-295 sp013289695, 95.0, 77.58, 0.239; GCA_013289715.1, s__Palsa-295 sp013289715, 95.0, 77.53, 0.242; GCA_020072765.1, s__P…	89.65	11	NA	NA
MAG_20150700_P15_17~c_000000003463	Virus_QGNH01000820.1	4045.21	20150700_P15_17	0.110928	Virus_QGNH01000820.1	EMERGEV2_20150700_P15_17	d__Bacteria;p__Acidobacteriota;c__Terriglobia;o__Acidoferrales;f__UBA7541;g__Palsa-295;s__Palsa-295 sp003153585	GCA_003153585.1	95	d__Bacteria;p__Acidobacteriota;c__Terriglobia;o__Acidoferrales;f__UBA7541;g__Palsa-295;s__Palsa-295 sp003153585	99.25	0.876	GCA_003153585.1	95	d__Bacteria;p__Acidobacteriota;c__Terriglobia;o__Acidoferrales;f__UBA7541;g__Palsa-295;s__Palsa-295 sp003153585	99.25	0.876	d__Bacteria;p__Acidobacteriota;c__Terriglobia;o__Acidoferrales;f__UBA7541;g__Palsa-295;s__	taxonomic classification defined by topology and ANI	topological placement and ANI have congruent species assignments	GCA_003167215.1, s__Palsa-295 sp003167215, 95.0, 94.39, 0.843; GCA_003131985.1, s__Palsa-295 sp003131985, 95.0, 84.99, 0.687; GCA_013287135.1, s__Palsa-295 sp013287135, 95.0, 79.09, 0.345; GCA_013286165.1, s__Palsa-295 sp013286165, 95.0, 77.83, 0.115; GCA_013289695.1, s__Palsa-295 sp013289695, 95.0, 77.58, 0.239; GCA_013289715.1, s__Palsa-295 sp013289715, 95.0, 77.53, 0.242; GCA_020072765.1, s__P…	89.65	11	NA	NA
MAG_20150700_P15_17~c_000000003569	Virus_QGNH01000820.1	740.957	20150700_P15_17	-0.551535	Virus_QGNH01000820.1	EMERGEV2_20150700_P15_17	d__Bacteria;p__Acidobacteriota;c__Terriglobia;o__Acidoferrales;f__UBA7541;g__Palsa-295;s__Palsa-295 sp003153585	GCA_003153585.1	95	d__Bacteria;p__Acidobacteriota;c__Terriglobia;o__Acidoferrales;f__UBA7541;g__Palsa-295;s__Palsa-295 sp003153585	99.25	0.876	GCA_003153585.1	95	d__Bacteria;p__Acidobacteriota;c__Terriglobia;o__Acidoferrales;f__UBA7541;g__Palsa-295;s__Palsa-295 sp003153585	99.25	0.876	d__Bacteria;p__Acidobacteriota;c__Terriglobia;o__Acidoferrales;f__UBA7541;g__Palsa-295;s__	taxonomic classification defined by topology and ANI	topological placement and ANI have congruent species assignments	GCA_003167215.1, s__Palsa-295 sp003167215, 95.0, 94.39, 0.843; GCA_003131985.1, s__Palsa-295 sp003131985, 95.0, 84.99, 0.687; GCA_013287135.1, s__Palsa-295 sp013287135, 95.0, 79.09, 0.345; GCA_013286165.1, s__Palsa-295 sp013286165, 95.0, 77.83, 0.115; GCA_013289695.1, s__Palsa-295 sp013289695, 95.0, 77.58, 0.239; GCA_013289715.1, s__Palsa-295 sp013289715, 95.0, 77.53, 0.242; GCA_020072765.1, s__P…	89.65	11	NA	NA
MAG_20150700_P15_17~c_000000003415	Virus_20120500_P31.VIRSorter_NODE_833_length_10110_cov_10_737742-cat_2	557.563	20150700_P15_17	-0.588303	Virus_20120500_P31.VIRSorter_NODE_833_length_10110_cov_10_737742-cat_2	EMERGEV2_20150700_P15_17	d__Bacteria;p__Acidobacteriota;c__Terriglobia;o__Acidoferrales;f__UBA7541;g__Palsa-295;s__Palsa-295 sp003153585	GCA_003153585.1	95	d__Bacteria;p__Acidobacteriota;c__Terriglobia;o__Acidoferrales;f__UBA7541;g__Palsa-295;s__Palsa-295 sp003153585	99.25	0.876	GCA_003153585.1	95	d__Bacteria;p__Acidobacteriota;c__Terriglobia;o__Acidoferrales;f__UBA7541;g__Palsa-295;s__Palsa-295 sp003153585	99.25	0.876	d__Bacteria;p__Acidobacteriota;c__Terriglobia;o__Acidoferrales;f__UBA7541;g__Palsa-295;s__	taxonomic classification defined by topology and ANI	topological placement and ANI have congruent species assignments	GCA_003167215.1, s__Palsa-295 sp003167215, 95.0, 94.39, 0.843; GCA_003131985.1, s__Palsa-295 sp003131985, 95.0, 84.99, 0.687; GCA_013287135.1, s__Palsa-295 sp013287135, 95.0, 79.09, 0.345; GCA_013286165.1, s__Palsa-295 sp013286165, 95.0, 77.83, 0.115; GCA_013289695.1, s__Palsa-295 sp013289695, 95.0, 77.58, 0.239; GCA_013289715.1, s__Palsa-295 sp013289715, 95.0, 77.53, 0.242; GCA_020072765.1, s__P…	89.65	11	NA	NA
MAG_20150700_P15_17~c_000000003433	Virus_QGNH01000820.1	2024.04	20150700_P15_17	-0.294293	Virus_QGNH01000820.1	EMERGEV2_20150700_P15_17	d__Bacteria;p__Acidobacteriota;c__Terriglobia;o__Acidoferrales;f__UBA7541;g__Palsa-295;s__Palsa-295 sp003153585	GCA_003153585.1	95	d__Bacteria;p__Acidobacteriota;c__Terriglobia;o__Acidoferrales;f__UBA7541;g__Palsa-295;s__Palsa-295 sp003153585	99.25	0.876	GCA_003153585.1	95	d__Bacteria;p__Acidobacteriota;c__Terriglobia;o__Acidoferrales;f__UBA7541;g__Palsa-295;s__Palsa-295 sp003153585	99.25	0.876	d__Bacteria;p__Acidobacteriota;c__Terriglobia;o__Acidoferrales;f__UBA7541;g__Palsa-295;s__	taxonomic classification defined by topology and ANI	topological placement and ANI have congruent species assignments	GCA_003167215.1, s__Palsa-295 sp003167215, 95.0, 94.39, 0.843; GCA_003131985.1, s__Palsa-295 sp003131985, 95.0, 84.99, 0.687; GCA_013287135.1, s__Palsa-295 sp013287135, 95.0, 79.09, 0.345; GCA_013286165.1, s__Palsa-295 sp013286165, 95.0, 77.83, 0.115; GCA_013289695.1, s__Palsa-295 sp013289695, 95.0, 77.58, 0.239; GCA_013289715.1, s__Palsa-295 sp013289715, 95.0, 77.53, 0.242; GCA_020072765.1, s__P…	89.65	11	NA	NA
MAG_20150700_P15_17~c_000000003377	Virus_20110700_P2M.VIRSorter_NODE_931_length_18665_cov_5_509135-cat_2	83.2271	20150700_P15_17	-0.683402	Virus_20110700_P2M.VIRSorter_NODE_931_length_18665_cov_5_509135-cat_2	EMERGEV2_20150700_P15_17	d__Bacteria;p__Acidobacteriota;c__Terriglobia;o__Acidoferrales;f__UBA7541;g__Palsa-295;s__Palsa-295 sp003153585	GCA_003153585.1	95	d__Bacteria;p__Acidobacteriota;c__Terriglobia;o__Acidoferrales;f__UBA7541;g__Palsa-295;s__Palsa-295 sp003153585	99.25	0.876	GCA_003153585.1	95	d__Bacteria;p__Acidobacteriota;c__Terriglobia;o__Acidoferrales;f__UBA7541;g__Palsa-295;s__Palsa-295 sp003153585	99.25	0.876	d__Bacteria;p__Acidobacteriota;c__Terriglobia;o__Acidoferrales;f__UBA7541;g__Palsa-295;s__	taxonomic classification defined by topology and ANI	topological placement and ANI have congruent species assignments	GCA_003167215.1, s__Palsa-295 sp003167215, 95.0, 94.39, 0.843; GCA_003131985.1, s__Palsa-295 sp003131985, 95.0, 84.99, 0.687; GCA_013287135.1, s__Palsa-295 sp013287135, 95.0, 79.09, 0.345; GCA_013286165.1, s__Palsa-295 sp013286165, 95.0, 77.83, 0.115; GCA_013289695.1, s__Palsa-295 sp013289695, 95.0, 77.58, 0.239; GCA_013289715.1, s__Palsa-295 sp013289715, 95.0, 77.53, 0.242; GCA_020072765.1, s__P…	89.65	11	NA	NA
MAG_20150700_P15_17~c_000000003345	Virus_QGNH01000820.1	176.87	20150700_P15_17	-0.664628	Virus_QGNH01000820.1	EMERGEV2_20150700_P15_17	d__Bacteria;p__Acidobacteriota;c__Terriglobia;o__Acidoferrales;f__UBA7541;g__Palsa-295;s__Palsa-295 sp003153585	GCA_003153585.1	95	d__Bacteria;p__Acidobacteriota;c__Terriglobia;o__Acidoferrales;f__UBA7541;g__Palsa-295;s__Palsa-295 sp003153585	99.25	0.876	GCA_003153585.1	95	d__Bacteria;p__Acidobacteriota;c__Terriglobia;o__Acidoferrales;f__UBA7541;g__Palsa-295;s__Palsa-295 sp003153585	99.25	0.876	d__Bacteria;p__Acidobacteriota;c__Terriglobia;o__Acidoferrales;f__UBA7541;g__Palsa-295;s__	taxonomic classification defined by topology and ANI	topological placement and ANI have congruent species assignments	GCA_003167215.1, s__Palsa-295 sp003167215, 95.0, 94.39, 0.843; GCA_003131985.1, s__Palsa-295 sp003131985, 95.0, 84.99, 0.687; GCA_013287135.1, s__Palsa-295 sp013287135, 95.0, 79.09, 0.345; GCA_013286165.1, s__Palsa-295 sp013286165, 95.0, 77.83, 0.115; GCA_013289695.1, s__Palsa-295 sp013289695, 95.0, 77.58, 0.239; GCA_013289715.1, s__Palsa-295 sp013289715, 95.0, 77.53, 0.242; GCA_020072765.1, s__P…	89.65	11	NA	NA
MAG_20150700_P15_17~c_000000003408	Virus_QGNH01000820.1	5120.79	20150700_P15_17	0.326569	Virus_QGNH01000820.1	EMERGEV2_20150700_P15_17	d__Bacteria;p__Acidobacteriota;c__Terriglobia;o__Acidoferrales;f__UBA7541;g__Palsa-295;s__Palsa-295 sp003153585	GCA_003153585.1	95	d__Bacteria;p__Acidobacteriota;c__Terriglobia;o__Acidoferrales;f__UBA7541;g__Palsa-295;s__Palsa-295 sp003153585	99.25	0.876	GCA_003153585.1	95	d__Bacteria;p__Acidobacteriota;c__Terriglobia;o__Acidoferrales;f__UBA7541;g__Palsa-295;s__Palsa-295 sp003153585	99.25	0.876	d__Bacteria;p__Acidobacteriota;c__Terriglobia;o__Acidoferrales;f__UBA7541;g__Palsa-295;s__	taxonomic classification defined by topology and ANI	topological placement and ANI have congruent species assignments	GCA_003167215.1, s__Palsa-295 sp003167215, 95.0, 94.39, 0.843; GCA_003131985.1, s__Palsa-295 sp003131985, 95.0, 84.99, 0.687; GCA_013287135.1, s__Palsa-295 sp013287135, 95.0, 79.09, 0.345; GCA_013286165.1, s__Palsa-295 sp013286165, 95.0, 77.83, 0.115; GCA_013289695.1, s__Palsa-295 sp013289695, 95.0, 77.58, 0.239; GCA_013289715.1, s__Palsa-295 sp013289715, 95.0, 77.53, 0.242; GCA_020072765.1, s__P…	89.65	11	NA	NA
MAG_20150700_P15_17~c_000000003374	Virus_QGNH01000820.1	59.2115	20150700_P15_17	-0.688217	Virus_QGNH01000820.1	EMERGEV2_20150700_P15_17	d__Bacteria;p__Acidobacteriota;c__Terriglobia;o__Acidoferrales;f__UBA7541;g__Palsa-295;s__Palsa-295 sp003153585	GCA_003153585.1	95	d__Bacteria;p__Acidobacteriota;c__Terriglobia;o__Acidoferrales;f__UBA7541;g__Palsa-295;s__Palsa-295 sp003153585	99.25	0.876	GCA_003153585.1	95	d__Bacteria;p__Acidobacteriota;c__Terriglobia;o__Acidoferrales;f__UBA7541;g__Palsa-295;s__Palsa-295 sp003153585	99.25	0.876	d__Bacteria;p__Acidobacteriota;c__Terriglobia;o__Acidoferrales;f__UBA7541;g__Palsa-295;s__	taxonomic classification defined by topology and ANI	topological placement and ANI have congruent species assignments	GCA_003167215.1, s__Palsa-295 sp003167215, 95.0, 94.39, 0.843; GCA_003131985.1, s__Palsa-295 sp003131985, 95.0, 84.99, 0.687; GCA_013287135.1, s__Palsa-295 sp013287135, 95.0, 79.09, 0.345; GCA_013286165.1, s__Palsa-295 sp013286165, 95.0, 77.83, 0.115; GCA_013289695.1, s__Palsa-295 sp013289695, 95.0, 77.58, 0.239; GCA_013289715.1, s__Palsa-295 sp013289715, 95.0, 77.53, 0.242; GCA_020072765.1, s__P…	89.65	11	NA	NA
MAG_20150700_P15_17~c_000000003403	Virus_QGNH01000820.1	1752.42	20150700_P15_17	-0.348749	Virus_QGNH01000820.1	EMERGEV2_20150700_P15_17	d__Bacteria;p__Acidobacteriota;c__Terriglobia;o__Acidoferrales;f__UBA7541;g__Palsa-295;s__Palsa-295 sp003153585	GCA_003153585.1	95	d__Bacteria;p__Acidobacteriota;c__Terriglobia;o__Acidoferrales;f__UBA7541;g__Palsa-295;s__Palsa-295 sp003153585	99.25	0.876	GCA_003153585.1	95	d__Bacteria;p__Acidobacteriota;c__Terriglobia;o__Acidoferrales;f__UBA7541;g__Palsa-295;s__Palsa-295 sp003153585	99.25	0.876	d__Bacteria;p__Acidobacteriota;c__Terriglobia;o__Acidoferrales;f__UBA7541;g__Palsa-295;s__	taxonomic classification defined by topology and ANI	topological placement and ANI have congruent species assignments	GCA_003167215.1, s__Palsa-295 sp003167215, 95.0, 94.39, 0.843; GCA_003131985.1, s__Palsa-295 sp003131985, 95.0, 84.99, 0.687; GCA_013287135.1, s__Palsa-295 sp013287135, 95.0, 79.09, 0.345; GCA_013286165.1, s__Palsa-295 sp013286165, 95.0, 77.83, 0.115; GCA_013289695.1, s__Palsa-295 sp013289695, 95.0, 77.58, 0.239; GCA_013289715.1, s__Palsa-295 sp013289715, 95.0, 77.53, 0.242; GCA_020072765.1, s__P…	89.65	11	NA	NA
MAG_20150700_P15_17~c_000000003457	Virus_QGNH01000820.1	2051.56	20150700_P15_17	-0.288776	Virus_QGNH01000820.1	EMERGEV2_20150700_P15_17	d__Bacteria;p__Acidobacteriota;c__Terriglobia;o__Acidoferrales;f__UBA7541;g__Palsa-295;s__Palsa-295 sp003153585	GCA_003153585.1	95	d__Bacteria;p__Acidobacteriota;c__Terriglobia;o__Acidoferrales;f__UBA7541;g__Palsa-295;s__Palsa-295 sp003153585	99.25	0.876	GCA_003153585.1	95	d__Bacteria;p__Acidobacteriota;c__Terriglobia;o__Acidoferrales;f__UBA7541;g__Palsa-295;s__Palsa-295 sp003153585	99.25	0.876	d__Bacteria;p__Acidobacteriota;c__Terriglobia;o__Acidoferrales;f__UBA7541;g__Palsa-295;s__	taxonomic classification defined by topology and ANI	topological placement and ANI have congruent species assignments	GCA_003167215.1, s__Palsa-295 sp003167215, 95.0, 94.39, 0.843; GCA_003131985.1, s__Palsa-295 sp003131985, 95.0, 84.99, 0.687; GCA_013287135.1, s__Palsa-295 sp013287135, 95.0, 79.09, 0.345; GCA_013286165.1, s__Palsa-295 sp013286165, 95.0, 77.83, 0.115; GCA_013289695.1, s__Palsa-295 sp013289695, 95.0, 77.58, 0.239; GCA_013289715.1, s__Palsa-295 sp013289715, 95.0, 77.53, 0.242; GCA_020072765.1, s__P…	89.65	11	NA	NA
MAG_20150700_P15_17~c_000000003402	Virus_20120500_P31.VIRSorter_NODE_833_length_10110_cov_10_737742-cat_2	3105.41	20150700_P15_17	-0.0774909	Virus_20120500_P31.VIRSorter_NODE_833_length_10110_cov_10_737742-cat_2	EMERGEV2_20150700_P15_17	d__Bacteria;p__Acidobacteriota;c__Terriglobia;o__Acidoferrales;f__UBA7541;g__Palsa-295;s__Palsa-295 sp003153585	GCA_003153585.1	95	d__Bacteria;p__Acidobacteriota;c__Terriglobia;o__Acidoferrales;f__UBA7541;g__Palsa-295;s__Palsa-295 sp003153585	99.25	0.876	GCA_003153585.1	95	d__Bacteria;p__Acidobacteriota;c__Terriglobia;o__Acidoferrales;f__UBA7541;g__Palsa-295;s__Palsa-295 sp003153585	99.25	0.876	d__Bacteria;p__Acidobacteriota;c__Terriglobia;o__Acidoferrales;f__UBA7541;g__Palsa-295;s__	taxonomic classification defined by topology and ANI	topological placement and ANI have congruent species assignments	GCA_003167215.1, s__Palsa-295 sp003167215, 95.0, 94.39, 0.843; GCA_003131985.1, s__Palsa-295 sp003131985, 95.0, 84.99, 0.687; GCA_013287135.1, s__Palsa-295 sp013287135, 95.0, 79.09, 0.345; GCA_013286165.1, s__Palsa-295 sp013286165, 95.0, 77.83, 0.115; GCA_013289695.1, s__Palsa-295 sp013289695, 95.0, 77.58, 0.239; GCA_013289715.1, s__Palsa-295 sp013289715, 95.0, 77.53, 0.242; GCA_020072765.1, s__P…	89.65	11	NA	NA
MAG_20150700_P15_17~c_000000003379	Virus_QGNH01000820.1	2127.75	20150700_P15_17	-0.273501	Virus_QGNH01000820.1	EMERGEV2_20150700_P15_17	d__Bacteria;p__Acidobacteriota;c__Terriglobia;o__Acidoferrales;f__UBA7541;g__Palsa-295;s__Palsa-295 sp003153585	GCA_003153585.1	95	d__Bacteria;p__Acidobacteriota;c__Terriglobia;o__Acidoferrales;f__UBA7541;g__Palsa-295;s__Palsa-295 sp003153585	99.25	0.876	GCA_003153585.1	95	d__Bacteria;p__Acidobacteriota;c__Terriglobia;o__Acidoferrales;f__UBA7541;g__Palsa-295;s__Palsa-295 sp003153585	99.25	0.876	d__Bacteria;p__Acidobacteriota;c__Terriglobia;o__Acidoferrales;f__UBA7541;g__Palsa-295;s__	taxonomic classification defined by topology and ANI	topological placement and ANI have congruent species assignments	GCA_003167215.1, s__Palsa-295 sp003167215, 95.0, 94.39, 0.843; GCA_003131985.1, s__Palsa-295 sp003131985, 95.0, 84.99, 0.687; GCA_013287135.1, s__Palsa-295 sp013287135, 95.0, 79.09, 0.345; GCA_013286165.1, s__Palsa-295 sp013286165, 95.0, 77.83, 0.115; GCA_013289695.1, s__Palsa-295 sp013289695, 95.0, 77.58, 0.239; GCA_013289715.1, s__Palsa-295 sp013289715, 95.0, 77.53, 0.242; GCA_020072765.1, s__P…	89.65	11	NA	NA
MAG_20150700_P15_17~c_000000003534	Virus_QGNH01000820.1	3169.23	20150700_P15_17	-0.0646965	Virus_QGNH01000820.1	EMERGEV2_20150700_P15_17	d__Bacteria;p__Acidobacteriota;c__Terriglobia;o__Acidoferrales;f__UBA7541;g__Palsa-295;s__Palsa-295 sp003153585	GCA_003153585.1	95	d__Bacteria;p__Acidobacteriota;c__Terriglobia;o__Acidoferrales;f__UBA7541;g__Palsa-295;s__Palsa-295 sp003153585	99.25	0.876	GCA_003153585.1	95	d__Bacteria;p__Acidobacteriota;c__Terriglobia;o__Acidoferrales;f__UBA7541;g__Palsa-295;s__Palsa-295 sp003153585	99.25	0.876	d__Bacteria;p__Acidobacteriota;c__Terriglobia;o__Acidoferrales;f__UBA7541;g__Palsa-295;s__	taxonomic classification defined by topology and ANI	topological placement and ANI have congruent species assignments	GCA_003167215.1, s__Palsa-295 sp003167215, 95.0, 94.39, 0.843; GCA_003131985.1, s__Palsa-295 sp003131985, 95.0, 84.99, 0.687; GCA_013287135.1, s__Palsa-295 sp013287135, 95.0, 79.09, 0.345; GCA_013286165.1, s__Palsa-295 sp013286165, 95.0, 77.83, 0.115; GCA_013289695.1, s__Palsa-295 sp013289695, 95.0, 77.58, 0.239; GCA_013289715.1, s__Palsa-295 sp013289715, 95.0, 77.53, 0.242; GCA_020072765.1, s__P…	89.65	11	NA	NA
MAG_20150700_P15_17~c_000000003274	Virus_QGNH01000820.1	7584.52	20150700_P15_17	0.820517	Virus_QGNH01000820.1	EMERGEV2_20150700_P15_17	d__Bacteria;p__Acidobacteriota;c__Terriglobia;o__Acidoferrales;f__UBA7541;g__Palsa-295;s__Palsa-295 sp003153585	GCA_003153585.1	95	d__Bacteria;p__Acidobacteriota;c__Terriglobia;o__Acidoferrales;f__UBA7541;g__Palsa-295;s__Palsa-295 sp003153585	99.25	0.876	GCA_003153585.1	95	d__Bacteria;p__Acidobacteriota;c__Terriglobia;o__Acidoferrales;f__UBA7541;g__Palsa-295;s__Palsa-295 sp003153585	99.25	0.876	d__Bacteria;p__Acidobacteriota;c__Terriglobia;o__Acidoferrales;f__UBA7541;g__Palsa-295;s__	taxonomic classification defined by topology and ANI	topological placement and ANI have congruent species assignments	GCA_003167215.1, s__Palsa-295 sp003167215, 95.0, 94.39, 0.843; GCA_003131985.1, s__Palsa-295 sp003131985, 95.0, 84.99, 0.687; GCA_013287135.1, s__Palsa-295 sp013287135, 95.0, 79.09, 0.345; GCA_013286165.1, s__Palsa-295 sp013286165, 95.0, 77.83, 0.115; GCA_013289695.1, s__Palsa-295 sp013289695, 95.0, 77.58, 0.239; GCA_013289715.1, s__Palsa-295 sp013289715, 95.0, 77.53, 0.242; GCA_020072765.1, s__P…	89.65	11	NA	NA
MAG_20150700_P15_17~c_000000003430	Virus_QGNH01000820.1	1771.08	20150700_P15_17	-0.345007	Virus_QGNH01000820.1	EMERGEV2_20150700_P15_17	d__Bacteria;p__Acidobacteriota;c__Terriglobia;o__Acidoferrales;f__UBA7541;g__Palsa-295;s__Palsa-295 sp003153585	GCA_003153585.1	95	d__Bacteria;p__Acidobacteriota;c__Terriglobia;o__Acidoferrales;f__UBA7541;g__Palsa-295;s__Palsa-295 sp003153585	99.25	0.876	GCA_003153585.1	95	d__Bacteria;p__Acidobacteriota;c__Terriglobia;o__Acidoferrales;f__UBA7541;g__Palsa-295;s__Palsa-295 sp003153585	99.25	0.876	d__Bacteria;p__Acidobacteriota;c__Terriglobia;o__Acidoferrales;f__UBA7541;g__Palsa-295;s__	taxonomic classification defined by topology and ANI	topological placement and ANI have congruent species assignments	GCA_003167215.1, s__Palsa-295 sp003167215, 95.0, 94.39, 0.843; GCA_003131985.1, s__Palsa-295 sp003131985, 95.0, 84.99, 0.687; GCA_013287135.1, s__Palsa-295 sp013287135, 95.0, 79.09, 0.345; GCA_013286165.1, s__Palsa-295 sp013286165, 95.0, 77.83, 0.115; GCA_013289695.1, s__Palsa-295 sp013289695, 95.0, 77.58, 0.239; GCA_013289715.1, s__Palsa-295 sp013289715, 95.0, 77.53, 0.242; GCA_020072765.1, s__P…	89.65	11	NA	NA
MAG_20150700_P15_17~c_000000003396	Virus_QGNH01000820.1	6098.16	20150700_P15_17	0.522519	Virus_QGNH01000820.1	EMERGEV2_20150700_P15_17	d__Bacteria;p__Acidobacteriota;c__Terriglobia;o__Acidoferrales;f__UBA7541;g__Palsa-295;s__Palsa-295 sp003153585	GCA_003153585.1	95	d__Bacteria;p__Acidobacteriota;c__Terriglobia;o__Acidoferrales;f__UBA7541;g__Palsa-295;s__Palsa-295 sp003153585	99.25	0.876	GCA_003153585.1	95	d__Bacteria;p__Acidobacteriota;c__Terriglobia;o__Acidoferrales;f__UBA7541;g__Palsa-295;s__Palsa-295 sp003153585	99.25	0.876	d__Bacteria;p__Acidobacteriota;c__Terriglobia;o__Acidoferrales;f__UBA7541;g__Palsa-295;s__	taxonomic classification defined by topology and ANI	topological placement and ANI have congruent species assignments	GCA_003167215.1, s__Palsa-295 sp003167215, 95.0, 94.39, 0.843; GCA_003131985.1, s__Palsa-295 sp003131985, 95.0, 84.99, 0.687; GCA_013287135.1, s__Palsa-295 sp013287135, 95.0, 79.09, 0.345; GCA_013286165.1, s__Palsa-295 sp013286165, 95.0, 77.83, 0.115; GCA_013289695.1, s__Palsa-295 sp013289695, 95.0, 77.58, 0.239; GCA_013289715.1, s__Palsa-295 sp013289715, 95.0, 77.53, 0.242; GCA_020072765.1, s__P…	89.65	11	NA	NA
MAG_20150700_P21_max40.007~NODE_66_length_38946_cov_5.944434	Virus_QGNH01000894.1	115.162	20150700_P21_max40.007	-0.676999	Virus_QGNH01000894.1	EMERGEV2_20150700_P21_max40.007	d__Bacteria;p__Pseudomonadota;c__Gammaproteobacteria;o__Steroidobacterales;f__Steroidobacteraceae;g__13-2-20CM-66-19;s__	NA	NA	NA	NA	NA	NA	NA	NA	NA	NA	d__Bacteria;p__Pseudomonadota;c__Gammaproteobacteria;o__Steroidobacterales;f__Steroidobacteraceae;g__13-2-20CM-66-19;s__	taxonomic classification defined by topology and ANI	classification based on placement in class-level tree	GCA_005878835.1, s__13-2-20CM-66-19 sp005878835, 95.0, 80.87, 0.53; GCA_005878095.1, s__13-2-20CM-66-19 sp005878095, 95.0, 80.82, 0.49; GCA_005877965.1, s__13-2-20CM-66-19 sp005877965, 95.0, 80.65, 0.506; GCA_001914695.1, s__13-2-20CM-66-19 sp001914695, 95.0, 80.42, 0.472; GCA_018240525.1, s__13-2-20CM-66-19 sp018240525, 95.0, 80.26, 0.485; GCA_018241425.1, s__13-2-20CM-66-19 sp018241425, 95.0, 8…	91.6	11	0.94813	Genome not assigned to closest species as it falls outside its pre-defined ANI radius
MAG_20150700_P21_max40.007~NODE_78_length_35334_cov_5.401542	Virus_QGNH01000894.1	853.747	20150700_P21_max40.007	-0.528922	Virus_QGNH01000894.1	EMERGEV2_20150700_P21_max40.007	d__Bacteria;p__Pseudomonadota;c__Gammaproteobacteria;o__Steroidobacterales;f__Steroidobacteraceae;g__13-2-20CM-66-19;s__	NA	NA	NA	NA	NA	NA	NA	NA	NA	NA	d__Bacteria;p__Pseudomonadota;c__Gammaproteobacteria;o__Steroidobacterales;f__Steroidobacteraceae;g__13-2-20CM-66-19;s__	taxonomic classification defined by topology and ANI	classification based on placement in class-level tree	GCA_005878835.1, s__13-2-20CM-66-19 sp005878835, 95.0, 80.87, 0.53; GCA_005878095.1, s__13-2-20CM-66-19 sp005878095, 95.0, 80.82, 0.49; GCA_005877965.1, s__13-2-20CM-66-19 sp005877965, 95.0, 80.65, 0.506; GCA_001914695.1, s__13-2-20CM-66-19 sp001914695, 95.0, 80.42, 0.472; GCA_018240525.1, s__13-2-20CM-66-19 sp018240525, 95.0, 80.26, 0.485; GCA_018241425.1, s__13-2-20CM-66-19 sp018241425, 95.0, 8…	91.6	11	0.94813	Genome not assigned to closest species as it falls outside its pre-defined ANI radius
MAG_20150700_P21_max40.007~NODE_291_length_19659_cov_5.000612	Virus_QGNH01000894.1	1118.49	20150700_P21_max40.007	-0.475844	Virus_QGNH01000894.1	EMERGEV2_20150700_P21_max40.007	d__Bacteria;p__Pseudomonadota;c__Gammaproteobacteria;o__Steroidobacterales;f__Steroidobacteraceae;g__13-2-20CM-66-19;s__	NA	NA	NA	NA	NA	NA	NA	NA	NA	NA	d__Bacteria;p__Pseudomonadota;c__Gammaproteobacteria;o__Steroidobacterales;f__Steroidobacteraceae;g__13-2-20CM-66-19;s__	taxonomic classification defined by topology and ANI	classification based on placement in class-level tree	GCA_005878835.1, s__13-2-20CM-66-19 sp005878835, 95.0, 80.87, 0.53; GCA_005878095.1, s__13-2-20CM-66-19 sp005878095, 95.0, 80.82, 0.49; GCA_005877965.1, s__13-2-20CM-66-19 sp005877965, 95.0, 80.65, 0.506; GCA_001914695.1, s__13-2-20CM-66-19 sp001914695, 95.0, 80.42, 0.472; GCA_018240525.1, s__13-2-20CM-66-19 sp018240525, 95.0, 80.26, 0.485; GCA_018241425.1, s__13-2-20CM-66-19 sp018241425, 95.0, 8…	91.6	11	0.94813	Genome not assigned to closest species as it falls outside its pre-defined ANI radius
MAG_20150700_P21_max40.007~NODE_312_length_19169_cov_5.311761	Virus_QGNH01000894.1	5492.93	20150700_P21_max40.007	0.401178	Virus_QGNH01000894.1	EMERGEV2_20150700_P21_max40.007	d__Bacteria;p__Pseudomonadota;c__Gammaproteobacteria;o__Steroidobacterales;f__Steroidobacteraceae;g__13-2-20CM-66-19;s__	NA	NA	NA	NA	NA	NA	NA	NA	NA	NA	d__Bacteria;p__Pseudomonadota;c__Gammaproteobacteria;o__Steroidobacterales;f__Steroidobacteraceae;g__13-2-20CM-66-19;s__	taxonomic classification defined by topology and ANI	classification based on placement in class-level tree	GCA_005878835.1, s__13-2-20CM-66-19 sp005878835, 95.0, 80.87, 0.53; GCA_005878095.1, s__13-2-20CM-66-19 sp005878095, 95.0, 80.82, 0.49; GCA_005877965.1, s__13-2-20CM-66-19 sp005877965, 95.0, 80.65, 0.506; GCA_001914695.1, s__13-2-20CM-66-19 sp001914695, 95.0, 80.42, 0.472; GCA_018240525.1, s__13-2-20CM-66-19 sp018240525, 95.0, 80.26, 0.485; GCA_018241425.1, s__13-2-20CM-66-19 sp018241425, 95.0, 8…	91.6	11	0.94813	Genome not assigned to closest species as it falls outside its pre-defined ANI radius
MAG_20150700_P21_max40.007~NODE_373_length_17906_cov_4.569548	Virus_QGNH01000894.1	3821.95	20150700_P21_max40.007	0.0661657	Virus_QGNH01000894.1	EMERGEV2_20150700_P21_max40.007	d__Bacteria;p__Pseudomonadota;c__Gammaproteobacteria;o__Steroidobacterales;f__Steroidobacteraceae;g__13-2-20CM-66-19;s__	NA	NA	NA	NA	NA	NA	NA	NA	NA	NA	d__Bacteria;p__Pseudomonadota;c__Gammaproteobacteria;o__Steroidobacterales;f__Steroidobacteraceae;g__13-2-20CM-66-19;s__	taxonomic classification defined by topology and ANI	classification based on placement in class-level tree	GCA_005878835.1, s__13-2-20CM-66-19 sp005878835, 95.0, 80.87, 0.53; GCA_005878095.1, s__13-2-20CM-66-19 sp005878095, 95.0, 80.82, 0.49; GCA_005877965.1, s__13-2-20CM-66-19 sp005877965, 95.0, 80.65, 0.506; GCA_001914695.1, s__13-2-20CM-66-19 sp001914695, 95.0, 80.42, 0.472; GCA_018240525.1, s__13-2-20CM-66-19 sp018240525, 95.0, 80.26, 0.485; GCA_018241425.1, s__13-2-20CM-66-19 sp018241425, 95.0, 8…	91.6	11	0.94813	Genome not assigned to closest species as it falls outside its pre-defined ANI radius
MAG_20150700_P21_max40.007~NODE_781_length_12987_cov_5.821837	Virus_QGNH01000894.1	4179.79	20150700_P21_max40.007	0.137909	Virus_QGNH01000894.1	EMERGEV2_20150700_P21_max40.007	d__Bacteria;p__Pseudomonadota;c__Gammaproteobacteria;o__Steroidobacterales;f__Steroidobacteraceae;g__13-2-20CM-66-19;s__	NA	NA	NA	NA	NA	NA	NA	NA	NA	NA	d__Bacteria;p__Pseudomonadota;c__Gammaproteobacteria;o__Steroidobacterales;f__Steroidobacteraceae;g__13-2-20CM-66-19;s__	taxonomic classification defined by topology and ANI	classification based on placement in class-level tree	GCA_005878835.1, s__13-2-20CM-66-19 sp005878835, 95.0, 80.87, 0.53; GCA_005878095.1, s__13-2-20CM-66-19 sp005878095, 95.0, 80.82, 0.49; GCA_005877965.1, s__13-2-20CM-66-19 sp005877965, 95.0, 80.65, 0.506; GCA_001914695.1, s__13-2-20CM-66-19 sp001914695, 95.0, 80.42, 0.472; GCA_018240525.1, s__13-2-20CM-66-19 sp018240525, 95.0, 80.26, 0.485; GCA_018241425.1, s__13-2-20CM-66-19 sp018241425, 95.0, 8…	91.6	11	0.94813	Genome not assigned to closest species as it falls outside its pre-defined ANI radius
MAG_20150700_P21_max40.007~NODE_842_length_12588_cov_5.473231	Virus_QGNH01000894.1	245.482	20150700_P21_max40.007	-0.650872	Virus_QGNH01000894.1	EMERGEV2_20150700_P21_max40.007	d__Bacteria;p__Pseudomonadota;c__Gammaproteobacteria;o__Steroidobacterales;f__Steroidobacteraceae;g__13-2-20CM-66-19;s__	NA	NA	NA	NA	NA	NA	NA	NA	NA	NA	d__Bacteria;p__Pseudomonadota;c__Gammaproteobacteria;o__Steroidobacterales;f__Steroidobacteraceae;g__13-2-20CM-66-19;s__	taxonomic classification defined by topology and ANI	classification based on placement in class-level tree	GCA_005878835.1, s__13-2-20CM-66-19 sp005878835, 95.0, 80.87, 0.53; GCA_005878095.1, s__13-2-20CM-66-19 sp005878095, 95.0, 80.82, 0.49; GCA_005877965.1, s__13-2-20CM-66-19 sp005877965, 95.0, 80.65, 0.506; GCA_001914695.1, s__13-2-20CM-66-19 sp001914695, 95.0, 80.42, 0.472; GCA_018240525.1, s__13-2-20CM-66-19 sp018240525, 95.0, 80.26, 0.485; GCA_018241425.1, s__13-2-20CM-66-19 sp018241425, 95.0, 8…	91.6	11	0.94813	Genome not assigned to closest species as it falls outside its pre-defined ANI radius
MAG_20150700_P21_max40.007~NODE_857_length_12484_cov_4.021160	Virus_QGNH01000894.1	2406.98	20150700_P21_max40.007	-0.217519	Virus_QGNH01000894.1	EMERGEV2_20150700_P21_max40.007	d__Bacteria;p__Pseudomonadota;c__Gammaproteobacteria;o__Steroidobacterales;f__Steroidobacteraceae;g__13-2-20CM-66-19;s__	NA	NA	NA	NA	NA	NA	NA	NA	NA	NA	d__Bacteria;p__Pseudomonadota;c__Gammaproteobacteria;o__Steroidobacterales;f__Steroidobacteraceae;g__13-2-20CM-66-19;s__	taxonomic classification defined by topology and ANI	classification based on placement in class-level tree	GCA_005878835.1, s__13-2-20CM-66-19 sp005878835, 95.0, 80.87, 0.53; GCA_005878095.1, s__13-2-20CM-66-19 sp005878095, 95.0, 80.82, 0.49; GCA_005877965.1, s__13-2-20CM-66-19 sp005877965, 95.0, 80.65, 0.506; GCA_001914695.1, s__13-2-20CM-66-19 sp001914695, 95.0, 80.42, 0.472; GCA_018240525.1, s__13-2-20CM-66-19 sp018240525, 95.0, 80.26, 0.485; GCA_018241425.1, s__13-2-20CM-66-19 sp018241425, 95.0, 8…	91.6	11	0.94813	Genome not assigned to closest species as it falls outside its pre-defined ANI radius
MAG_20150700_P21_max40.007~NODE_1650_length_8989_cov_3.528431	Virus_QGNH01000894.1	8030.78	20150700_P21_max40.007	0.909985	Virus_QGNH01000894.1	EMERGEV2_20150700_P21_max40.007	d__Bacteria;p__Pseudomonadota;c__Gammaproteobacteria;o__Steroidobacterales;f__Steroidobacteraceae;g__13-2-20CM-66-19;s__	NA	NA	NA	NA	NA	NA	NA	NA	NA	NA	d__Bacteria;p__Pseudomonadota;c__Gammaproteobacteria;o__Steroidobacterales;f__Steroidobacteraceae;g__13-2-20CM-66-19;s__	taxonomic classification defined by topology and ANI	classification based on placement in class-level tree	GCA_005878835.1, s__13-2-20CM-66-19 sp005878835, 95.0, 80.87, 0.53; GCA_005878095.1, s__13-2-20CM-66-19 sp005878095, 95.0, 80.82, 0.49; GCA_005877965.1, s__13-2-20CM-66-19 sp005877965, 95.0, 80.65, 0.506; GCA_001914695.1, s__13-2-20CM-66-19 sp001914695, 95.0, 80.42, 0.472; GCA_018240525.1, s__13-2-20CM-66-19 sp018240525, 95.0, 80.26, 0.485; GCA_018241425.1, s__13-2-20CM-66-19 sp018241425, 95.0, 8…	91.6	11	0.94813	Genome not assigned to closest species as it falls outside its pre-defined ANI radius
MAG_20150700_P21_max40.007~NODE_1800_length_8616_cov_3.703306	Virus_QGNH01000894.1	635.874	20150700_P21_max40.007	-0.572603	Virus_QGNH01000894.1	EMERGEV2_20150700_P21_max40.007	d__Bacteria;p__Pseudomonadota;c__Gammaproteobacteria;o__Steroidobacterales;f__Steroidobacteraceae;g__13-2-20CM-66-19;s__	NA	NA	NA	NA	NA	NA	NA	NA	NA	NA	d__Bacteria;p__Pseudomonadota;c__Gammaproteobacteria;o__Steroidobacterales;f__Steroidobacteraceae;g__13-2-20CM-66-19;s__	taxonomic classification defined by topology and ANI	classification based on placement in class-level tree	GCA_005878835.1, s__13-2-20CM-66-19 sp005878835, 95.0, 80.87, 0.53; GCA_005878095.1, s__13-2-20CM-66-19 sp005878095, 95.0, 80.82, 0.49; GCA_005877965.1, s__13-2-20CM-66-19 sp005877965, 95.0, 80.65, 0.506; GCA_001914695.1, s__13-2-20CM-66-19 sp001914695, 95.0, 80.42, 0.472; GCA_018240525.1, s__13-2-20CM-66-19 sp018240525, 95.0, 80.26, 0.485; GCA_018241425.1, s__13-2-20CM-66-19 sp018241425, 95.0, 8…	91.6	11	0.94813	Genome not assigned to closest species as it falls outside its pre-defined ANI radius
MAG_20150700_P21_max40.007~NODE_2148_length_7794_cov_6.316708	Virus_QGNH01000894.1	11626.4	20150700_P21_max40.007	1.63087	Virus_QGNH01000894.1	EMERGEV2_20150700_P21_max40.007	d__Bacteria;p__Pseudomonadota;c__Gammaproteobacteria;o__Steroidobacterales;f__Steroidobacteraceae;g__13-2-20CM-66-19;s__	NA	NA	NA	NA	NA	NA	NA	NA	NA	NA	d__Bacteria;p__Pseudomonadota;c__Gammaproteobacteria;o__Steroidobacterales;f__Steroidobacteraceae;g__13-2-20CM-66-19;s__	taxonomic classification defined by topology and ANI	classification based on placement in class-level tree	GCA_005878835.1, s__13-2-20CM-66-19 sp005878835, 95.0, 80.87, 0.53; GCA_005878095.1, s__13-2-20CM-66-19 sp005878095, 95.0, 80.82, 0.49; GCA_005877965.1, s__13-2-20CM-66-19 sp005877965, 95.0, 80.65, 0.506; GCA_001914695.1, s__13-2-20CM-66-19 sp001914695, 95.0, 80.42, 0.472; GCA_018240525.1, s__13-2-20CM-66-19 sp018240525, 95.0, 80.26, 0.485; GCA_018241425.1, s__13-2-20CM-66-19 sp018241425, 95.0, 8…	91.6	11	0.94813	Genome not assigned to closest species as it falls outside its pre-defined ANI radius
MAG_20150700_P21_max40.007~NODE_2421_length_7275_cov_4.569252	Virus_QGNH01000894.1	411.048	20150700_P21_max40.007	-0.617678	Virus_QGNH01000894.1	EMERGEV2_20150700_P21_max40.007	d__Bacteria;p__Pseudomonadota;c__Gammaproteobacteria;o__Steroidobacterales;f__Steroidobacteraceae;g__13-2-20CM-66-19;s__	NA	NA	NA	NA	NA	NA	NA	NA	NA	NA	d__Bacteria;p__Pseudomonadota;c__Gammaproteobacteria;o__Steroidobacterales;f__Steroidobacteraceae;g__13-2-20CM-66-19;s__	taxonomic classification defined by topology and ANI	classification based on placement in class-level tree	GCA_005878835.1, s__13-2-20CM-66-19 sp005878835, 95.0, 80.87, 0.53; GCA_005878095.1, s__13-2-20CM-66-19 sp005878095, 95.0, 80.82, 0.49; GCA_005877965.1, s__13-2-20CM-66-19 sp005877965, 95.0, 80.65, 0.506; GCA_001914695.1, s__13-2-20CM-66-19 sp001914695, 95.0, 80.42, 0.472; GCA_018240525.1, s__13-2-20CM-66-19 sp018240525, 95.0, 80.26, 0.485; GCA_018241425.1, s__13-2-20CM-66-19 sp018241425, 95.0, 8…	91.6	11	0.94813	Genome not assigned to closest species as it falls outside its pre-defined ANI radius
MAG_20150700_P21_max40.007~NODE_6984_length_3891_cov_3.729406	Virus_QGNH01000894.1	8973.92	20150700_P21_max40.007	1.09907	Virus_QGNH01000894.1	EMERGEV2_20150700_P21_max40.007	d__Bacteria;p__Pseudomonadota;c__Gammaproteobacteria;o__Steroidobacterales;f__Steroidobacteraceae;g__13-2-20CM-66-19;s__	NA	NA	NA	NA	NA	NA	NA	NA	NA	NA	d__Bacteria;p__Pseudomonadota;c__Gammaproteobacteria;o__Steroidobacterales;f__Steroidobacteraceae;g__13-2-20CM-66-19;s__	taxonomic classification defined by topology and ANI	classification based on placement in class-level tree	GCA_005878835.1, s__13-2-20CM-66-19 sp005878835, 95.0, 80.87, 0.53; GCA_005878095.1, s__13-2-20CM-66-19 sp005878095, 95.0, 80.82, 0.49; GCA_005877965.1, s__13-2-20CM-66-19 sp005877965, 95.0, 80.65, 0.506; GCA_001914695.1, s__13-2-20CM-66-19 sp001914695, 95.0, 80.42, 0.472; GCA_018240525.1, s__13-2-20CM-66-19 sp018240525, 95.0, 80.26, 0.485; GCA_018241425.1, s__13-2-20CM-66-19 sp018241425, 95.0, 8…	91.6	11	0.94813	Genome not assigned to closest species as it falls outside its pre-defined ANI radius
MAG_20150700_P23_gm2_bin_11~NODE_4_length_172895_cov_17.658719	Virus_20110700_P2M.VIRSorter_NODE_2713_length_8358_cov_3_863062-cat_2	74.2574	20150700_P23_gm2_bin_11	-0.6852	Virus_20110700_P2M.VIRSorter_NODE_2713_length_8358_cov_3_863062-cat_2	EMERGEV2_20150700_P23_gm2_bin_11	d__Bacteria;p__Acidobacteriota;c__Terriglobia;o__Bryobacterales;f__Bryobacteraceae;g__Bog-159;s__	NA	NA	NA	NA	NA	NA	NA	NA	NA	NA	d__Bacteria;p__Acidobacteriota;c__Terriglobia;o__Bryobacterales;f__Bryobacteraceae;g__Bog-159;s__	taxonomic novelty determined using RED	classification based on placement in class-level tree	NA	86.06	11	0.95835	NA
MAG_20150700_P31_mb2.10~NODE_347_length_32744_cov_17.322096	Virus_20120600_P2M.VIRSorter_NODE_154_length_44063_cov_5_261975_gene_31_gene_51-29481-44112-cat_5	1055.9	20150700_P31_mb2.10	-0.488392	Virus_20120600_P2M.VIRSorter_NODE_154_length_44063_cov_5_261975_gene_31_gene_51-29481-44112-cat_5	EMERGEV2_20150700_P31_mb2.10	d__Bacteria;p__Actinomycetota;c__Thermoleophilia;o__Solirubrobacterales;f__Solirubrobacteraceae;g__Palsa-513;s__Palsa-513 sp003133565	GCA_003133565.1	95	d__Bacteria;p__Actinomycetota;c__Thermoleophilia;o__Solirubrobacterales;f__Solirubrobacteraceae;g__Palsa-513;s__Palsa-513 sp003133565	99.66	0.913	GCA_003133565.1	95	d__Bacteria;p__Actinomycetota;c__Thermoleophilia;o__Solirubrobacterales;f__Solirubrobacteraceae;g__Palsa-513;s__Palsa-513 sp003133565	99.66	0.913	d__Bacteria;p__Actinomycetota;c__Thermoleophilia;o__Solirubrobacterales;f__Solirubrobacteraceae;g__Palsa-513;s__	taxonomic classification defined by topology and ANI	topological placement and ANI have congruent species assignments	GCA_003132505.1, s__Palsa-513 sp003132505, 95.0, 80.57, 0.517; GCA_003138355.1, s__Palsa-513 sp003138355, 95.0, 79.26, 0.415; GCA_003157595.1, s__Palsa-513 sp003157595, 95.0, 78.3, 0.353	89.75	11	NA	NA
MAG_20160700_P15_mb_veryspecific.23~NODE_54_length_112726_cov_64.301364	Virus_20110700_P2M.VIRSorter_NODE_931_length_18665_cov_5_509135-cat_2	3839.06	20160700_P15_mb_veryspecific.23	0.0695974	Virus_20110700_P2M.VIRSorter_NODE_931_length_18665_cov_5_509135-cat_2	EMERGEV2_20160700_P15_mb_veryspecific.23	d__Bacteria;p__Acidobacteriota;c__Terriglobia;o__Acidoferrales;f__UBA7541;g__Palsa-295;s__Palsa-295 sp003167215	GCA_003167215.1	95	d__Bacteria;p__Acidobacteriota;c__Terriglobia;o__Acidoferrales;f__UBA7541;g__Palsa-295;s__Palsa-295 sp003167215	99.94	0.947	GCA_003167215.1	95	d__Bacteria;p__Acidobacteriota;c__Terriglobia;o__Acidoferrales;f__UBA7541;g__Palsa-295;s__Palsa-295 sp003167215	99.94	0.947	d__Bacteria;p__Acidobacteriota;c__Terriglobia;o__Acidoferrales;f__UBA7541;g__Palsa-295;s__	taxonomic classification defined by topology and ANI	topological placement and ANI have congruent species assignments	GCA_003153585.1, s__Palsa-295 sp003153585, 95.0, 94.35, 0.857; GCA_003131985.1, s__Palsa-295 sp003131985, 95.0, 84.76, 0.679; GCA_013287135.1, s__Palsa-295 sp013287135, 95.0, 78.93, 0.376; GCA_013289715.1, s__Palsa-295 sp013289715, 95.0, 77.33, 0.219; GCA_013289695.1, s__Palsa-295 sp013289695, 95.0, 77.32, 0.226; GCA_013286165.1, s__Palsa-295 sp013286165, 95.0, 77.27, 0.109; GCA_020072765.1, s__P…	92.69	11	NA	NA
MAG_20160700_P15_mb_veryspecific.23~NODE_137_length_71539_cov_62.629651	Virus_QGNH01001116.1	88.5865	20160700_P15_mb_veryspecific.23	-0.682327	Virus_QGNH01001116.1	EMERGEV2_20160700_P15_mb_veryspecific.23	d__Bacteria;p__Acidobacteriota;c__Terriglobia;o__Acidoferrales;f__UBA7541;g__Palsa-295;s__Palsa-295 sp003167215	GCA_003167215.1	95	d__Bacteria;p__Acidobacteriota;c__Terriglobia;o__Acidoferrales;f__UBA7541;g__Palsa-295;s__Palsa-295 sp003167215	99.94	0.947	GCA_003167215.1	95	d__Bacteria;p__Acidobacteriota;c__Terriglobia;o__Acidoferrales;f__UBA7541;g__Palsa-295;s__Palsa-295 sp003167215	99.94	0.947	d__Bacteria;p__Acidobacteriota;c__Terriglobia;o__Acidoferrales;f__UBA7541;g__Palsa-295;s__	taxonomic classification defined by topology and ANI	topological placement and ANI have congruent species assignments	GCA_003153585.1, s__Palsa-295 sp003153585, 95.0, 94.35, 0.857; GCA_003131985.1, s__Palsa-295 sp003131985, 95.0, 84.76, 0.679; GCA_013287135.1, s__Palsa-295 sp013287135, 95.0, 78.93, 0.376; GCA_013289715.1, s__Palsa-295 sp013289715, 95.0, 77.33, 0.219; GCA_013289695.1, s__Palsa-295 sp013289695, 95.0, 77.32, 0.226; GCA_013286165.1, s__Palsa-295 sp013286165, 95.0, 77.27, 0.109; GCA_020072765.1, s__P…	92.69	11	NA	NA
MAG_20160700_S23_mb2.4~NODE_6343_length_6187_cov_4.668297	Virus_20110800_P3S.VIRSorter_NODE_3096_length_7534_cov_5_911619-cat_2	3707.93	20160700_S23_mb2.4	0.0433076	Virus_20110800_P3S.VIRSorter_NODE_3096_length_7534_cov_5_911619-cat_2	EMERGEV2_20160700_S23_mb2.4	d__Bacteria;p__Acidobacteriota;c__Terriglobia;o__Bryobacterales;f__Bryobacteraceae;g__Bog-159;s__	NA	NA	NA	NA	NA	GCA_003132865.1	95	d__Bacteria;p__Acidobacteriota;c__Terriglobia;o__Bryobacterales;f__Bryobacteraceae;g__Bog-159;s__Bog-159 sp003132865	84.2	0.639	d__Bacteria;p__Acidobacteriota;c__Terriglobia;o__Bryobacterales;f__Bryobacteraceae;g__Bog-159;s__	taxonomic classification defined by topology and ANI	classification based on placement in class-level tree	GCA_003166475.1, s__Bog-159 sp003166475, 95.0, 82.69, 0.579	56.78	11	0.9788	Genome not assigned to closest species as it falls outside its pre-defined ANI radius
MAG_3300037242_8~Ga0395737_0002075	Virus_QGNH01001178.1	2535.93	3300037242_8	-0.191665	Virus_QGNH01001178.1	EMERGEV2_3300037242_8	d__Bacteria;p__Verrucomicrobiota;c__Verrucomicrobiae;o__Pedosphaerales;f__UBA11358;g__UBA11358;s__	NA	NA	NA	NA	NA	NA	NA	NA	NA	NA	d__Bacteria;p__Verrucomicrobiota;c__Verrucomicrobiae;o__Pedosphaerales;f__UBA11358;g__UBA11358;s__	ANI	classification based on placement in class-level tree	GCA_003455565.1, s__UBA11358 sp003455565, 95.0, 80.88, 0.398; GCA_003139955.1, s__UBA11358 sp003139955, 95.0, 80.34, 0.47; GCA_003133815.1, s__UBA11358 sp003133815, 95.0, 79.92, 0.4; GCA_903878805.1, s__UBA11358 sp903878805, 95.0, 79.53, 0.491; GCA_903944085.1, s__UBA11358 sp903944085, 95.0, 79.51, 0.389; GCA_903884535.1, s__UBA11358 sp903884535, 95.0, 79.47, 0.345; GCA_903822015.1, s__UBA11358 s…	83.89	11	0.92326	NA
MAG_3300038478_6~Ga0436673_0001049	Virus_QGNH01001178.1	1919.15	3300038478_6	-0.315321	Virus_QGNH01001178.1	EMERGEV2_3300038478_6	d__Bacteria;p__Verrucomicrobiota;c__Verrucomicrobiae;o__Pedosphaerales;f__Palsa-1400;g__Palsa-1400;s__	NA	NA	NA	NA	NA	GCA_003140095.1	95	d__Bacteria;p__Verrucomicrobiota;c__Verrucomicrobiae;o__Pedosphaerales;f__Palsa-1400;g__Palsa-1400;s__Palsa-1400 sp003140095	82.6	0.669	d__Bacteria;p__Verrucomicrobiota;c__Verrucomicrobiae;o__Pedosphaerales;f__Palsa-1400;g__Palsa-1400;s__	taxonomic classification defined by topology and ANI	classification based on placement in class-level tree	GCA_003138485.1, s__Palsa-1400 sp003138485, 95.0, 77.62, 0.252	62.98	11	0.95576	Genome not assigned to closest species as it falls outside its pre-defined ANI radius
MAG_3300038478_6~Ga0436673_0001235	Virus_QGNH01001178.1	3328.97	3300038478_6	-0.0326695	Virus_QGNH01001178.1	EMERGEV2_3300038478_6	d__Bacteria;p__Verrucomicrobiota;c__Verrucomicrobiae;o__Pedosphaerales;f__Palsa-1400;g__Palsa-1400;s__	NA	NA	NA	NA	NA	GCA_003140095.1	95	d__Bacteria;p__Verrucomicrobiota;c__Verrucomicrobiae;o__Pedosphaerales;f__Palsa-1400;g__Palsa-1400;s__Palsa-1400 sp003140095	82.6	0.669	d__Bacteria;p__Verrucomicrobiota;c__Verrucomicrobiae;o__Pedosphaerales;f__Palsa-1400;g__Palsa-1400;s__	taxonomic classification defined by topology and ANI	classification based on placement in class-level tree	GCA_003138485.1, s__Palsa-1400 sp003138485, 95.0, 77.62, 0.252	62.98	11	0.95576	Genome not assigned to closest species as it falls outside its pre-defined ANI radius
MAG_3300038478_6~Ga0436673_0002389	Virus_QGNH01001178.1	3285.28	3300038478_6	-0.0414298	Virus_QGNH01001178.1	EMERGEV2_3300038478_6	d__Bacteria;p__Verrucomicrobiota;c__Verrucomicrobiae;o__Pedosphaerales;f__Palsa-1400;g__Palsa-1400;s__	NA	NA	NA	NA	NA	GCA_003140095.1	95	d__Bacteria;p__Verrucomicrobiota;c__Verrucomicrobiae;o__Pedosphaerales;f__Palsa-1400;g__Palsa-1400;s__Palsa-1400 sp003140095	82.6	0.669	d__Bacteria;p__Verrucomicrobiota;c__Verrucomicrobiae;o__Pedosphaerales;f__Palsa-1400;g__Palsa-1400;s__	taxonomic classification defined by topology and ANI	classification based on placement in class-level tree	GCA_003138485.1, s__Palsa-1400 sp003138485, 95.0, 77.62, 0.252	62.98	11	0.95576	Genome not assigned to closest species as it falls outside its pre-defined ANI radius
MAG_3300038478_6~Ga0436673_0003234	Virus_QGNH01001178.1	2783.29	3300038478_6	-0.142072	Virus_QGNH01001178.1	EMERGEV2_3300038478_6	d__Bacteria;p__Verrucomicrobiota;c__Verrucomicrobiae;o__Pedosphaerales;f__Palsa-1400;g__Palsa-1400;s__	NA	NA	NA	NA	NA	GCA_003140095.1	95	d__Bacteria;p__Verrucomicrobiota;c__Verrucomicrobiae;o__Pedosphaerales;f__Palsa-1400;g__Palsa-1400;s__Palsa-1400 sp003140095	82.6	0.669	d__Bacteria;p__Verrucomicrobiota;c__Verrucomicrobiae;o__Pedosphaerales;f__Palsa-1400;g__Palsa-1400;s__	taxonomic classification defined by topology and ANI	classification based on placement in class-level tree	GCA_003138485.1, s__Palsa-1400 sp003138485, 95.0, 77.62, 0.252	62.98	11	0.95576	Genome not assigned to closest species as it falls outside its pre-defined ANI radius
MAG_3300038478_6~Ga0436673_0003659	Virus_QGNH01001178.1	3403.52	3300038478_6	-0.0177245	Virus_QGNH01001178.1	EMERGEV2_3300038478_6	d__Bacteria;p__Verrucomicrobiota;c__Verrucomicrobiae;o__Pedosphaerales;f__Palsa-1400;g__Palsa-1400;s__	NA	NA	NA	NA	NA	GCA_003140095.1	95	d__Bacteria;p__Verrucomicrobiota;c__Verrucomicrobiae;o__Pedosphaerales;f__Palsa-1400;g__Palsa-1400;s__Palsa-1400 sp003140095	82.6	0.669	d__Bacteria;p__Verrucomicrobiota;c__Verrucomicrobiae;o__Pedosphaerales;f__Palsa-1400;g__Palsa-1400;s__	taxonomic classification defined by topology and ANI	classification based on placement in class-level tree	GCA_003138485.1, s__Palsa-1400 sp003138485, 95.0, 77.62, 0.252	62.98	11	0.95576	Genome not assigned to closest species as it falls outside its pre-defined ANI radius
MAG_3300038478_6~Ga0436673_0004188	Virus_QGNH01001178.1	3650.72	3300038478_6	0.031836	Virus_QGNH01001178.1	EMERGEV2_3300038478_6	d__Bacteria;p__Verrucomicrobiota;c__Verrucomicrobiae;o__Pedosphaerales;f__Palsa-1400;g__Palsa-1400;s__	NA	NA	NA	NA	NA	GCA_003140095.1	95	d__Bacteria;p__Verrucomicrobiota;c__Verrucomicrobiae;o__Pedosphaerales;f__Palsa-1400;g__Palsa-1400;s__Palsa-1400 sp003140095	82.6	0.669	d__Bacteria;p__Verrucomicrobiota;c__Verrucomicrobiae;o__Pedosphaerales;f__Palsa-1400;g__Palsa-1400;s__	taxonomic classification defined by topology and ANI	classification based on placement in class-level tree	GCA_003138485.1, s__Palsa-1400 sp003138485, 95.0, 77.62, 0.252	62.98	11	0.95576	Genome not assigned to closest species as it falls outside its pre-defined ANI radius
MAG_3300038478_6~Ga0436673_0004479	Virus_QGNH01001178.1	1175.34	3300038478_6	-0.464446	Virus_QGNH01001178.1	EMERGEV2_3300038478_6	d__Bacteria;p__Verrucomicrobiota;c__Verrucomicrobiae;o__Pedosphaerales;f__Palsa-1400;g__Palsa-1400;s__	NA	NA	NA	NA	NA	GCA_003140095.1	95	d__Bacteria;p__Verrucomicrobiota;c__Verrucomicrobiae;o__Pedosphaerales;f__Palsa-1400;g__Palsa-1400;s__Palsa-1400 sp003140095	82.6	0.669	d__Bacteria;p__Verrucomicrobiota;c__Verrucomicrobiae;o__Pedosphaerales;f__Palsa-1400;g__Palsa-1400;s__	taxonomic classification defined by topology and ANI	classification based on placement in class-level tree	GCA_003138485.1, s__Palsa-1400 sp003138485, 95.0, 77.62, 0.252	62.98	11	0.95576	Genome not assigned to closest species as it falls outside its pre-defined ANI radius
MAG_3300038478_6~Ga0436673_0006426	Virus_QGNH01001178.1	239.212	3300038478_6	-0.652129	Virus_QGNH01001178.1	EMERGEV2_3300038478_6	d__Bacteria;p__Verrucomicrobiota;c__Verrucomicrobiae;o__Pedosphaerales;f__Palsa-1400;g__Palsa-1400;s__	NA	NA	NA	NA	NA	GCA_003140095.1	95	d__Bacteria;p__Verrucomicrobiota;c__Verrucomicrobiae;o__Pedosphaerales;f__Palsa-1400;g__Palsa-1400;s__Palsa-1400 sp003140095	82.6	0.669	d__Bacteria;p__Verrucomicrobiota;c__Verrucomicrobiae;o__Pedosphaerales;f__Palsa-1400;g__Palsa-1400;s__	taxonomic classification defined by topology and ANI	classification based on placement in class-level tree	GCA_003138485.1, s__Palsa-1400 sp003138485, 95.0, 77.62, 0.252	62.98	11	0.95576	Genome not assigned to closest species as it falls outside its pre-defined ANI radius
MAG_3300038478_6~Ga0436673_0007214	Virus_QGNH01001178.1	1406.36	3300038478_6	-0.418131	Virus_QGNH01001178.1	EMERGEV2_3300038478_6	d__Bacteria;p__Verrucomicrobiota;c__Verrucomicrobiae;o__Pedosphaerales;f__Palsa-1400;g__Palsa-1400;s__	NA	NA	NA	NA	NA	GCA_003140095.1	95	d__Bacteria;p__Verrucomicrobiota;c__Verrucomicrobiae;o__Pedosphaerales;f__Palsa-1400;g__Palsa-1400;s__Palsa-1400 sp003140095	82.6	0.669	d__Bacteria;p__Verrucomicrobiota;c__Verrucomicrobiae;o__Pedosphaerales;f__Palsa-1400;g__Palsa-1400;s__	taxonomic classification defined by topology and ANI	classification based on placement in class-level tree	GCA_003138485.1, s__Palsa-1400 sp003138485, 95.0, 77.62, 0.252	62.98	11	0.95576	Genome not assigned to closest species as it falls outside its pre-defined ANI radius
MAG_3300038478_6~Ga0436673_0007288	Virus_QGNH01001178.1	66.9303	3300038478_6	-0.686669	Virus_QGNH01001178.1	EMERGEV2_3300038478_6	d__Bacteria;p__Verrucomicrobiota;c__Verrucomicrobiae;o__Pedosphaerales;f__Palsa-1400;g__Palsa-1400;s__	NA	NA	NA	NA	NA	GCA_003140095.1	95	d__Bacteria;p__Verrucomicrobiota;c__Verrucomicrobiae;o__Pedosphaerales;f__Palsa-1400;g__Palsa-1400;s__Palsa-1400 sp003140095	82.6	0.669	d__Bacteria;p__Verrucomicrobiota;c__Verrucomicrobiae;o__Pedosphaerales;f__Palsa-1400;g__Palsa-1400;s__	taxonomic classification defined by topology and ANI	classification based on placement in class-level tree	GCA_003138485.1, s__Palsa-1400 sp003138485, 95.0, 77.62, 0.252	62.98	11	0.95576	Genome not assigned to closest species as it falls outside its pre-defined ANI radius
MAG_3300038478_6~Ga0436673_0008891	Virus_QGNH01001178.1	317.004	3300038478_6	-0.636532	Virus_QGNH01001178.1	EMERGEV2_3300038478_6	d__Bacteria;p__Verrucomicrobiota;c__Verrucomicrobiae;o__Pedosphaerales;f__Palsa-1400;g__Palsa-1400;s__	NA	NA	NA	NA	NA	GCA_003140095.1	95	d__Bacteria;p__Verrucomicrobiota;c__Verrucomicrobiae;o__Pedosphaerales;f__Palsa-1400;g__Palsa-1400;s__Palsa-1400 sp003140095	82.6	0.669	d__Bacteria;p__Verrucomicrobiota;c__Verrucomicrobiae;o__Pedosphaerales;f__Palsa-1400;g__Palsa-1400;s__	taxonomic classification defined by topology and ANI	classification based on placement in class-level tree	GCA_003138485.1, s__Palsa-1400 sp003138485, 95.0, 77.62, 0.252	62.98	11	0.95576	Genome not assigned to closest species as it falls outside its pre-defined ANI radius
MAG_3300038478_6~Ga0436673_0009116	Virus_QGNH01001178.1	1476.41	3300038478_6	-0.404085	Virus_QGNH01001178.1	EMERGEV2_3300038478_6	d__Bacteria;p__Verrucomicrobiota;c__Verrucomicrobiae;o__Pedosphaerales;f__Palsa-1400;g__Palsa-1400;s__	NA	NA	NA	NA	NA	GCA_003140095.1	95	d__Bacteria;p__Verrucomicrobiota;c__Verrucomicrobiae;o__Pedosphaerales;f__Palsa-1400;g__Palsa-1400;s__Palsa-1400 sp003140095	82.6	0.669	d__Bacteria;p__Verrucomicrobiota;c__Verrucomicrobiae;o__Pedosphaerales;f__Palsa-1400;g__Palsa-1400;s__	taxonomic classification defined by topology and ANI	classification based on placement in class-level tree	GCA_003138485.1, s__Palsa-1400 sp003138485, 95.0, 77.62, 0.252	62.98	11	0.95576	Genome not assigned to closest species as it falls outside its pre-defined ANI radius
MAG_3300038478_6~Ga0436673_0012734	Virus_QGNH01001178.1	650.493	3300038478_6	-0.569672	Virus_QGNH01001178.1	EMERGEV2_3300038478_6	d__Bacteria;p__Verrucomicrobiota;c__Verrucomicrobiae;o__Pedosphaerales;f__Palsa-1400;g__Palsa-1400;s__	NA	NA	NA	NA	NA	GCA_003140095.1	95	d__Bacteria;p__Verrucomicrobiota;c__Verrucomicrobiae;o__Pedosphaerales;f__Palsa-1400;g__Palsa-1400;s__Palsa-1400 sp003140095	82.6	0.669	d__Bacteria;p__Verrucomicrobiota;c__Verrucomicrobiae;o__Pedosphaerales;f__Palsa-1400;g__Palsa-1400;s__	taxonomic classification defined by topology and ANI	classification based on placement in class-level tree	GCA_003138485.1, s__Palsa-1400 sp003138485, 95.0, 77.62, 0.252	62.98	11	0.95576	Genome not assigned to closest species as it falls outside its pre-defined ANI radius
MAG_3300038478_6~Ga0436673_0015701	Virus_QGNH01001178.1	312.775	3300038478_6	-0.63738	Virus_QGNH01001178.1	EMERGEV2_3300038478_6	d__Bacteria;p__Verrucomicrobiota;c__Verrucomicrobiae;o__Pedosphaerales;f__Palsa-1400;g__Palsa-1400;s__	NA	NA	NA	NA	NA	GCA_003140095.1	95	d__Bacteria;p__Verrucomicrobiota;c__Verrucomicrobiae;o__Pedosphaerales;f__Palsa-1400;g__Palsa-1400;s__Palsa-1400 sp003140095	82.6	0.669	d__Bacteria;p__Verrucomicrobiota;c__Verrucomicrobiae;o__Pedosphaerales;f__Palsa-1400;g__Palsa-1400;s__	taxonomic classification defined by topology and ANI	classification based on placement in class-level tree	GCA_003138485.1, s__Palsa-1400 sp003138485, 95.0, 77.62, 0.252	62.98	11	0.95576	Genome not assigned to closest species as it falls outside its pre-defined ANI radius
MAG_3300038478_6~Ga0436673_0017025	Virus_QGNH01001178.1	435.232	3300038478_6	-0.612829	Virus_QGNH01001178.1	EMERGEV2_3300038478_6	d__Bacteria;p__Verrucomicrobiota;c__Verrucomicrobiae;o__Pedosphaerales;f__Palsa-1400;g__Palsa-1400;s__	NA	NA	NA	NA	NA	GCA_003140095.1	95	d__Bacteria;p__Verrucomicrobiota;c__Verrucomicrobiae;o__Pedosphaerales;f__Palsa-1400;g__Palsa-1400;s__Palsa-1400 sp003140095	82.6	0.669	d__Bacteria;p__Verrucomicrobiota;c__Verrucomicrobiae;o__Pedosphaerales;f__Palsa-1400;g__Palsa-1400;s__	taxonomic classification defined by topology and ANI	classification based on placement in class-level tree	GCA_003138485.1, s__Palsa-1400 sp003138485, 95.0, 77.62, 0.252	62.98	11	0.95576	Genome not assigned to closest species as it falls outside its pre-defined ANI radius
MAG_3300038478_6~Ga0436673_0018280	Virus_QGNH01000066.1	348.184	3300038478_6	-0.630281	Virus_QGNH01000066.1	EMERGEV2_3300038478_6	d__Bacteria;p__Verrucomicrobiota;c__Verrucomicrobiae;o__Pedosphaerales;f__Palsa-1400;g__Palsa-1400;s__	NA	NA	NA	NA	NA	GCA_003140095.1	95	d__Bacteria;p__Verrucomicrobiota;c__Verrucomicrobiae;o__Pedosphaerales;f__Palsa-1400;g__Palsa-1400;s__Palsa-1400 sp003140095	82.6	0.669	d__Bacteria;p__Verrucomicrobiota;c__Verrucomicrobiae;o__Pedosphaerales;f__Palsa-1400;g__Palsa-1400;s__	taxonomic classification defined by topology and ANI	classification based on placement in class-level tree	GCA_003138485.1, s__Palsa-1400 sp003138485, 95.0, 77.62, 0.252	62.98	11	0.95576	Genome not assigned to closest species as it falls outside its pre-defined ANI radius
MAG_3300038478_6~Ga0436673_0019103	Virus_QGNH01001178.1	8703.58	3300038478_6	1.04487	Virus_QGNH01001178.1	EMERGEV2_3300038478_6	d__Bacteria;p__Verrucomicrobiota;c__Verrucomicrobiae;o__Pedosphaerales;f__Palsa-1400;g__Palsa-1400;s__	NA	NA	NA	NA	NA	GCA_003140095.1	95	d__Bacteria;p__Verrucomicrobiota;c__Verrucomicrobiae;o__Pedosphaerales;f__Palsa-1400;g__Palsa-1400;s__Palsa-1400 sp003140095	82.6	0.669	d__Bacteria;p__Verrucomicrobiota;c__Verrucomicrobiae;o__Pedosphaerales;f__Palsa-1400;g__Palsa-1400;s__	taxonomic classification defined by topology and ANI	classification based on placement in class-level tree	GCA_003138485.1, s__Palsa-1400 sp003138485, 95.0, 77.62, 0.252	62.98	11	0.95576	Genome not assigned to closest species as it falls outside its pre-defined ANI radius
MAG_73.20110700_P1S.fasta.metabat-bins-.16~contig_26585	Virus_20110700_P1S.VIRSorter_NODE_2276_length_8367_cov_9_065087-cat_2	14986.3	73.20110700_P1S.fasta.metabat-bins-.16	2.30448	Virus_20110700_P1S.VIRSorter_NODE_2276_length_8367_cov_9_065087-cat_2	EMERGEV2_73.20110700_P1S.fasta.metabat-bins-.16	d__Bacteria;p__Actinomycetota;c__Actinomycetia;o__Streptosporangiales;f__Streptosporangiaceae;g__PALSA-505;s__PALSA-505 sp003168255	GCA_003168255.1	95	d__Bacteria;p__Actinomycetota;c__Actinomycetia;o__Streptosporangiales;f__Streptosporangiaceae;g__PALSA-505;s__PALSA-505 sp003168255	100	0.993	GCA_003168255.1	95	d__Bacteria;p__Actinomycetota;c__Actinomycetia;o__Streptosporangiales;f__Streptosporangiaceae;g__PALSA-505;s__PALSA-505 sp003168255	100	0.993	d__Bacteria;p__Actinomycetota;c__Actinomycetia;o__Streptosporangiales;f__Streptosporangiaceae;g__;s__	taxonomic classification defined by topology and ANI	topological placement and ANI have congruent species assignments	NA	90.39	11	NA	NA
MAG_Bog.None.R1.T0.1.59~Bog.None.R1.T0.1_k141_4263202	Virus_20170700_S31.VIRSorter_NODE_123_length_37259_cov_8_238012-cat_2	1730.86	Bog.None.R1.T0.1.59	-0.353072	Virus_20170700_S31.VIRSorter_NODE_123_length_37259_cov_8_238012-cat_2	EMERGEV2_Bog.None.R1.T0.1.59	d__Bacteria;p__Pseudomonadota;c__Gammaproteobacteria;o__Steroidobacterales;f__Steroidobacteraceae;g__Bog-1198;s__	NA	NA	NA	NA	NA	GCA_003132425.1	95	d__Bacteria;p__Pseudomonadota;c__Gammaproteobacteria;o__Steroidobacterales;f__Steroidobacteraceae;g__Bog-1198;s__Bog-1198 sp003132425	79.68	0.486	d__Bacteria;p__Pseudomonadota;c__Gammaproteobacteria;o__Steroidobacterales;f__Steroidobacteraceae;g__Bog-1198;s__	taxonomic classification defined by topology and ANI	classification based on placement in class-level tree	GCA_003134045.1, s__Bog-1198 sp003134045, 95.0, 78.32, 0.336; GCA_021779875.1, s__Bog-1198 sp021779875, 95.0, 78.23, 0.361; GCA_003137095.1, s__Bog-1198 sp003137095, 95.0, 78.0, 0.349; GCA_003165495.1, s__Bog-1198 sp003165495, 95.0, 77.92, 0.302; GCA_021323735.1, s__Bog-1198 sp021323735, 95.0, 77.92, 0.298; GCA_003164785.1, s__Bog-1198 sp003164785, 95.0, 77.89, 0.296	64.29	11	0.96008	NA
MAG_I_Palsa_C2_FD.2~I_Palsa_C2_FD_k141_61558	Virus_QGNH01000792.1	364.665	I_Palsa_C2_FD.2	-0.626977	Virus_QGNH01000792.1	EMERGEV2_I_Palsa_C2_FD.2	d__Bacteria;p__Acidobacteriota;c__Terriglobia;o__Terriglobales;f__SbA1;g__Sulfotelmatobacter;s__	NA	NA	NA	NA	NA	GCA_003165455.1	95	d__Bacteria;p__Acidobacteriota;c__Terriglobia;o__Terriglobales;f__SbA1;g__Sulfotelmatobacter;s__Sulfotelmatobacter sp003165455	78.06	0.304	d__Bacteria;p__Acidobacteriota;c__Terriglobia;o__Terriglobales;f__SbA1;g__Sulfotelmatobacter;s__	taxonomic classification defined by topology and ANI	classification based on placement in class-level tree	GCA_003131635.1, s__Sulfotelmatobacter sp003131635, 95.0, 82.17, 0.67; GCA_003164855.1, s__Sulfotelmatobacter sp003164855, 95.0, 81.82, 0.663; GCA_003140075.1, s__Sulfotelmatobacter sp003140075, 95.0, 80.08, 0.473; GCA_003138975.1, s__Sulfotelmatobacter sp003138975, 95.0, 79.83, 0.444; GCA_003168355.1, s__Sulfotelmatobacter sp003168355, 95.0, 79.63, 0.488; GCA_003165855.1, s__Sulfotelmatobacter s…	92.61	11	0.97952	Genome not assigned to closest species as it falls outside its pre-defined ANI radius
MAG_I_Palsa_C2_FD.2~I_Palsa_C2_FD_k141_456352	Virus_QGNH01000533.1	1998.8	I_Palsa_C2_FD.2	-0.299353	Virus_QGNH01000533.1	EMERGEV2_I_Palsa_C2_FD.2	d__Bacteria;p__Acidobacteriota;c__Terriglobia;o__Terriglobales;f__SbA1;g__Sulfotelmatobacter;s__	NA	NA	NA	NA	NA	GCA_003165455.1	95	d__Bacteria;p__Acidobacteriota;c__Terriglobia;o__Terriglobales;f__SbA1;g__Sulfotelmatobacter;s__Sulfotelmatobacter sp003165455	78.06	0.304	d__Bacteria;p__Acidobacteriota;c__Terriglobia;o__Terriglobales;f__SbA1;g__Sulfotelmatobacter;s__	taxonomic classification defined by topology and ANI	classification based on placement in class-level tree	GCA_003131635.1, s__Sulfotelmatobacter sp003131635, 95.0, 82.17, 0.67; GCA_003164855.1, s__Sulfotelmatobacter sp003164855, 95.0, 81.82, 0.663; GCA_003140075.1, s__Sulfotelmatobacter sp003140075, 95.0, 80.08, 0.473; GCA_003138975.1, s__Sulfotelmatobacter sp003138975, 95.0, 79.83, 0.444; GCA_003168355.1, s__Sulfotelmatobacter sp003168355, 95.0, 79.63, 0.488; GCA_003165855.1, s__Sulfotelmatobacter s…	92.61	11	0.97952	Genome not assigned to closest species as it falls outside its pre-defined ANI radius
MAG_Palsa.None.R1.T0.1.184~Palsa.None.R1.T0.1_k141_999389	Virus_20111000_P3M.VIRSorter_NODE_2687_length_19943_cov_4_127363-cat_1	69.2275	Palsa.None.R1.T0.1.184	-0.686208	Virus_20111000_P3M.VIRSorter_NODE_2687_length_19943_cov_4_127363-cat_1	EMERGEV2_Palsa.None.R1.T0.1.184	d__Bacteria;p__Acidobacteriota;c__Terriglobia;o__Acidoferrales;f__UBA7541;g__;s__	NA	NA	NA	NA	NA	NA	NA	NA	NA	NA	d__Bacteria;p__Acidobacteriota;c__Terriglobia;o__Acidoferrales;f__UBA7541;g__;s__	taxonomic novelty determined using RED	classification based on placement in class-level tree	NA	61.19	11	0.84563	NA
MAG_Palsa.None.R2.T0.1.152~Palsa.None.R2.T0.1_k141_5338819	Virus_20120700_P1M.VIRSorter_NODE_2106_length_7266_cov_4_485647-cat_1	8120.68	Palsa.None.R2.T0.1.152	0.928009	Virus_20120700_P1M.VIRSorter_NODE_2106_length_7266_cov_4_485647-cat_1	EMERGEV2_Palsa.None.R2.T0.1.152	d__Bacteria;p__Acidobacteriota;c__Terriglobia;o__Acidoferrales;f__UBA7541;g__Palsa-147;s__	NA	NA	NA	NA	NA	GCA_003152355.1	95	d__Bacteria;p__Acidobacteriota;c__Terriglobia;o__Acidoferrales;f__UBA7541;g__Palsa-147;s__Palsa-147 sp003152355	90.71	0.76	d__Bacteria;p__Acidobacteriota;c__Terriglobia;o__Acidoferrales;f__UBA7541;g__Palsa-147;s__	taxonomic classification defined by topology and ANI	classification based on placement in class-level tree	GCA_013286465.1, s__Palsa-147 sp013286465, 95.0, 76.93, 0.12	57.16	11	0.98453	Genome not assigned to closest species as it falls outside its pre-defined ANI radius
MAG_Palsa.None.R2.T0.1.157~Palsa.None.R2.T0.1_k141_3863847	Virus_QGNH01001116.1	430.135	Palsa.None.R2.T0.1.157	-0.613851	Virus_QGNH01001116.1	EMERGEV2_Palsa.None.R2.T0.1.157	d__Bacteria;p__Desulfobacterota_B;c__Binatia;o__Binatales;f__Binataceae;g__JAKAVN01;s__	NA	NA	NA	NA	NA	GCA_021827495.1	95	d__Bacteria;p__Desulfobacterota_B;c__Binatia;o__Binatales;f__Binataceae;g__JAKAVN01;s__JAKAVN01 sp021827495	82.62	0.577	d__Bacteria;p__Desulfobacterota_B;c__Binatia;o__Binatales;f__Binataceae;g__JAKAVN01;s__	taxonomic classification defined by topology and ANI	classification based on placement in class-level tree	NA	52.19	11	0.94974	Genome not assigned to closest species as it falls outside its pre-defined ANI radius
MAG_Palsa.None.R2.T0.1.15~Palsa.None.R2.T0.1_k141_3579308	Virus_20111000_P3M.VIRSorter_NODE_2687_length_19943_cov_4_127363-cat_1	3477.15	Palsa.None.R2.T0.1.15	-0.00296226	Virus_20111000_P3M.VIRSorter_NODE_2687_length_19943_cov_4_127363-cat_1	EMERGEV2_Palsa.None.R2.T0.1.15	d__Bacteria;p__Acidobacteriota;c__Terriglobia;o__Acidoferrales;f__UBA7541;g__Palsa-295;s__	NA	NA	NA	NA	NA	GCA_003156635.1	95	d__Bacteria;p__Acidobacteriota;c__Terriglobia;o__Acidoferrales;f__UBA7541;g__Palsa-295;s__Palsa-295 sp003156635	80.53	0.475	d__Bacteria;p__Acidobacteriota;c__Terriglobia;o__Acidoferrales;f__UBA7541;g__Palsa-295;s__	taxonomic classification defined by topology and ANI	classification based on placement in class-level tree	GCA_003131985.1, s__Palsa-295 sp003131985, 95.0, 78.0, 0.145; GCA_013289715.1, s__Palsa-295 sp013289715, 95.0, 77.74, 0.285; GCA_003167215.1, s__Palsa-295 sp003167215, 95.0, 77.59, 0.166; GCA_013289695.1, s__Palsa-295 sp013289695, 95.0, 77.51, 0.278; GCA_013286165.1, s__Palsa-295 sp013286165, 95.0, 77.43, 0.166; GCA_003153585.1, s__Palsa-295 sp003153585, 95.0, 77.43, 0.174; GCA_013287135.1, s__Pa…	81.37	11	0.96989	NA
MAG_Palsa.None.R2.T0.1.230~Palsa.None.R2.T0.1_k141_3371009	Virus_QGNH01000935.1	172.371	Palsa.None.R2.T0.1.230	-0.665529	Virus_QGNH01000935.1	EMERGEV2_Palsa.None.R2.T0.1.230	d__Bacteria;p__Actinomycetota;c__Acidimicrobiia;o__Acidimicrobiales;f__Palsa-688;g__PALSA-688;s__PALSA-688 sp003156795	GCA_003156795.1	95	d__Bacteria;p__Actinomycetota;c__Acidimicrobiia;o__Acidimicrobiales;f__Palsa-688;g__PALSA-688;s__PALSA-688 sp003156795	99.73	0.841	GCA_003156795.1	95	d__Bacteria;p__Actinomycetota;c__Acidimicrobiia;o__Acidimicrobiales;f__Palsa-688;g__PALSA-688;s__PALSA-688 sp003156795	99.73	0.841	d__Bacteria;p__Actinomycetota;c__Acidimicrobiia;o__Acidimicrobiales;f__Palsa-688;g__;s__	taxonomic classification defined by topology and ANI	topological placement and ANI have congruent species assignments	NA	92.45	11	NA	NA
MAG_Palsa.None.R2.T0.1.230~Palsa.None.R2.T0.1_k141_5865597	Virus_QGNH01000935.1	2915.61	Palsa.None.R2.T0.1.230	-0.115544	Virus_QGNH01000935.1	EMERGEV2_Palsa.None.R2.T0.1.230	d__Bacteria;p__Actinomycetota;c__Acidimicrobiia;o__Acidimicrobiales;f__Palsa-688;g__PALSA-688;s__PALSA-688 sp003156795	GCA_003156795.1	95	d__Bacteria;p__Actinomycetota;c__Acidimicrobiia;o__Acidimicrobiales;f__Palsa-688;g__PALSA-688;s__PALSA-688 sp003156795	99.73	0.841	GCA_003156795.1	95	d__Bacteria;p__Actinomycetota;c__Acidimicrobiia;o__Acidimicrobiales;f__Palsa-688;g__PALSA-688;s__PALSA-688 sp003156795	99.73	0.841	d__Bacteria;p__Actinomycetota;c__Acidimicrobiia;o__Acidimicrobiales;f__Palsa-688;g__;s__	taxonomic classification defined by topology and ANI	topological placement and ANI have congruent species assignments	NA	92.45	11	NA	NA
MAG_Palsa.None.R3.T0.1.50~Palsa.None.R3.T0.1_k141_1501682	Virus_20120700_P1M.VIRSorter_NODE_2106_length_7266_cov_4_485647-cat_1	213.828	Palsa.None.R3.T0.1.50	-0.657218	Virus_20120700_P1M.VIRSorter_NODE_2106_length_7266_cov_4_485647-cat_1	EMERGEV2_Palsa.None.R3.T0.1.50	d__Bacteria;p__Acidobacteriota;c__Terriglobia;o__Acidoferrales;f__UBA7541;g__Palsa-147;s__	NA	NA	NA	NA	NA	GCA_003152355.1	95	d__Bacteria;p__Acidobacteriota;c__Terriglobia;o__Acidoferrales;f__UBA7541;g__Palsa-147;s__Palsa-147 sp003152355	89.85	0.711	d__Bacteria;p__Acidobacteriota;c__Terriglobia;o__Acidoferrales;f__UBA7541;g__Palsa-147;s__	taxonomic classification defined by topology and ANI	classification based on placement in class-level tree	GCA_013286465.1, s__Palsa-147 sp013286465, 95.0, 76.48, 0.111	57.5	11	0.97839	Genome not assigned to closest species as it falls outside its pre-defined ANI radius
MAG_Palsa.None.R3.T0.1.50~Palsa.None.R3.T0.1_k141_2834025	Virus_20120700_P1M.VIRSorter_NODE_2106_length_7266_cov_4_485647-cat_1	3643.38	Palsa.None.R3.T0.1.50	0.0303648	Virus_20120700_P1M.VIRSorter_NODE_2106_length_7266_cov_4_485647-cat_1	EMERGEV2_Palsa.None.R3.T0.1.50	d__Bacteria;p__Acidobacteriota;c__Terriglobia;o__Acidoferrales;f__UBA7541;g__Palsa-147;s__	NA	NA	NA	NA	NA	GCA_003152355.1	95	d__Bacteria;p__Acidobacteriota;c__Terriglobia;o__Acidoferrales;f__UBA7541;g__Palsa-147;s__Palsa-147 sp003152355	89.85	0.711	d__Bacteria;p__Acidobacteriota;c__Terriglobia;o__Acidoferrales;f__UBA7541;g__Palsa-147;s__	taxonomic classification defined by topology and ANI	classification based on placement in class-level tree	GCA_013286465.1, s__Palsa-147 sp013286465, 95.0, 76.48, 0.111	57.5	11	0.97839	Genome not assigned to closest species as it falls outside its pre-defined ANI radius
MAG_Palsa.None.R3.T0.1.50~Palsa.None.R3.T0.1_k141_3685241	Virus_QGNH01000809.1	420.042	Palsa.None.R3.T0.1.50	-0.615874	Virus_QGNH01000809.1	EMERGEV2_Palsa.None.R3.T0.1.50	d__Bacteria;p__Acidobacteriota;c__Terriglobia;o__Acidoferrales;f__UBA7541;g__Palsa-147;s__	NA	NA	NA	NA	NA	GCA_003152355.1	95	d__Bacteria;p__Acidobacteriota;c__Terriglobia;o__Acidoferrales;f__UBA7541;g__Palsa-147;s__Palsa-147 sp003152355	89.85	0.711	d__Bacteria;p__Acidobacteriota;c__Terriglobia;o__Acidoferrales;f__UBA7541;g__Palsa-147;s__	taxonomic classification defined by topology and ANI	classification based on placement in class-level tree	GCA_013286465.1, s__Palsa-147 sp013286465, 95.0, 76.48, 0.111	57.5	11	0.97839	Genome not assigned to closest species as it falls outside its pre-defined ANI radius
MAG_Palsa.None.R3.T0.1.50~Palsa.None.R3.T0.1_k141_5148356	Virus_20120700_P1M.VIRSorter_NODE_2106_length_7266_cov_4_485647-cat_1	30212.5	Palsa.None.R3.T0.1.50	5.35715	Virus_20120700_P1M.VIRSorter_NODE_2106_length_7266_cov_4_485647-cat_1	EMERGEV2_Palsa.None.R3.T0.1.50	d__Bacteria;p__Acidobacteriota;c__Terriglobia;o__Acidoferrales;f__UBA7541;g__Palsa-147;s__	NA	NA	NA	NA	NA	GCA_003152355.1	95	d__Bacteria;p__Acidobacteriota;c__Terriglobia;o__Acidoferrales;f__UBA7541;g__Palsa-147;s__Palsa-147 sp003152355	89.85	0.711	d__Bacteria;p__Acidobacteriota;c__Terriglobia;o__Acidoferrales;f__UBA7541;g__Palsa-147;s__	taxonomic classification defined by topology and ANI	classification based on placement in class-level tree	GCA_013286465.1, s__Palsa-147 sp013286465, 95.0, 76.48, 0.111	57.5	11	0.97839	Genome not assigned to closest species as it falls outside its pre-defined ANI radius
MAG_Palsa.None.R3.T0.1.50~Palsa.None.R3.T0.1_k141_5241413	Virus_QGNH01000809.1	1263.05	Palsa.None.R3.T0.1.50	-0.446861	Virus_QGNH01000809.1	EMERGEV2_Palsa.None.R3.T0.1.50	d__Bacteria;p__Acidobacteriota;c__Terriglobia;o__Acidoferrales;f__UBA7541;g__Palsa-147;s__	NA	NA	NA	NA	NA	GCA_003152355.1	95	d__Bacteria;p__Acidobacteriota;c__Terriglobia;o__Acidoferrales;f__UBA7541;g__Palsa-147;s__Palsa-147 sp003152355	89.85	0.711	d__Bacteria;p__Acidobacteriota;c__Terriglobia;o__Acidoferrales;f__UBA7541;g__Palsa-147;s__	taxonomic classification defined by topology and ANI	classification based on placement in class-level tree	GCA_013286465.1, s__Palsa-147 sp013286465, 95.0, 76.48, 0.111	57.5	11	0.97839	Genome not assigned to closest species as it falls outside its pre-defined ANI radius
MAG_Palsa.Unlabelled.R2.T3.F3.1.199~Palsa.Unlabelled.R2.T3.F3.1_k141_2539658	Virus_20111000_P1S.VIRSorter_NODE_1076_length_17250_cov_11_064263-cat_2	4214.04	Palsa.Unlabelled.R2.T3.F3.1.199	0.144777	Virus_20111000_P1S.VIRSorter_NODE_1076_length_17250_cov_11_064263-cat_2	EMERGEV2_Palsa.Unlabelled.R2.T3.F3.1.199	d__Bacteria;p__Acidobacteriota;c__Terriglobia;o__Terriglobales;f__Acidobacteriaceae;g__CAIVDV01;s__	NA	NA	NA	NA	NA	GCA_903832055.1	95	d__Bacteria;p__Acidobacteriota;c__Terriglobia;o__Terriglobales;f__Acidobacteriaceae;g__CAIVDV01;s__CAIVDV01 sp903832055	77.86	0.191	d__Bacteria;p__Acidobacteriota;c__Terriglobia;o__Terriglobales;f__Acidobacteriaceae;g__CAIVDV01;s__	taxonomic classification defined by topology and ANI	classification based on placement in class-level tree	GCA_903832475.1, s__CAIVDV01 sp903832475, 95.0, 77.85, 0.187; GCA_021846275.1, s__CAIVDV01 sp021846275, 95.0, 77.12, 0.132; GCA_021805265.1, s__CAIVDV01 sp021805265, 95.0, 76.99, 0.133; GCA_903904755.1, s__CAIVDV01 sp903904755, 95.0, 76.95, 0.137; GCA_021816455.1, s__CAIVDV01 sp021816455, 95.0, 76.93, 0.091; GCA_021804965.1, s__CAIVDV01 sp021804965, 95.0, 76.85, 0.139; GCA_021851335.1, s__CAIVDV0…	55.81	11	0.9556	NA
MAG_20110600_E1D_2~c_000000000551	Virus_QGNH01001337.1	19521.2	20110600_E1D_2	5.57061	Virus_QGNH01001337.1	EMERGEV2_20110600_E1D_2	d__Archaea;p__Halobacteriota;c__Bog-38;o__Bog-38;f__Bog-38;g__Bog-38;s__Bog-38 sp003162175	GCA_003162175.1	95	d__Archaea;p__Halobacteriota;c__Bog-38;o__Bog-38;f__Bog-38;g__Bog-38;s__Bog-38 sp003162175	99.62	0.946	GCA_003162175.1	95	d__Archaea;p__Halobacteriota;c__Bog-38;o__Bog-38;f__Bog-38;g__Bog-38;s__Bog-38 sp003162175	99.62	0.946	d__Archaea;p__Halobacteriota;c__Bog-38;o__Bog-38;f__Bog-38;g__Bog-38;s__	taxonomic classification defined by topology and ANI	topological placement and ANI have congruent species assignments	GCA_015661395.1, s__Bog-38 sp015661395, 95.0, 91.69, 0.904; GCA_003139855.1, s__Bog-38 sp003139855, 96.4034, 89.46, 0.924; GCA_003158275.1, s__Bog-38 sp003158275, 96.4034, 88.57, 0.637; GCA_015660915.1, s__Bog-38 sp015660915, 95.0, 80.19, 0.617; GCA_003170935.1, s__Bog-38 sp003170935, 95.0, 78.59, 0.358	83.68	11	NA	NA
MAG_20110600_P1M_5~c_000000006303	Virus_20130700_S2X.VIRSorter_NODE_3_length_197518_cov_59_067982-cat_2	282.109	20110600_P1M_5	-0.344253	Virus_20130700_S2X.VIRSorter_NODE_3_length_197518_cov_59_067982-cat_2	EMERGEV2_20110600_P1M_5	d__Bacteria;p__Acidobacteriota;c__Terriglobia;o__Acidoferrales;f__UBA7541;g__Acidoferrum;s__	NA	NA	NA	NA	NA	NA	NA	NA	NA	NA	d__Bacteria;p__Acidobacteriota;c__Terriglobia;o__Acidoferrales;f__UBA7541;g__Acidoferrum;s__	ANI	classification based on placement in class-level tree	GCA_013289855.1, s__Acidoferrum sp013289855, 95.0, 79.09, 0.387; GCA_003161195.1, s__Acidoferrum sp003161195, 95.0, 78.44, 0.324; GCA_013289955.1, s__Acidoferrum sp013289955, 95.0, 77.56, 0.181; GCA_013289585.1, s__Acidoferrum sp013289585, 95.0, 77.54, 0.182; GCA_003224525.1, s__Acidoferrum sp003224525, 95.0, 77.5, 0.156; GCA_003225295.1, s__Acidoferrum sp003225295, 95.0, 77.49, 0.155; GCA_903970…	92.67	11	0.97163	NA
MAG_20110600_P1M_mb2.16~NODE_2573_length_18240_cov_7.364586	Virus_20130700_S2X.VIRSorter_NODE_3_length_197518_cov_59_067982-cat_2	356.359	20110600_P1M_mb2.16	-0.321426	Virus_20130700_S2X.VIRSorter_NODE_3_length_197518_cov_59_067982-cat_2	EMERGEV2_20110600_P1M_mb2.16	d__Bacteria;p__Acidobacteriota;c__Terriglobia;o__Terriglobales;f__Acidobacteriaceae;g__Terracidiphilus;s__	NA	NA	NA	NA	NA	GCA_003165005.1	95	d__Bacteria;p__Acidobacteriota;c__Terriglobia;o__Terriglobales;f__Acidobacteriaceae;g__Terracidiphilus;s__Terracidiphilus sp003165005	81.57	0.52	d__Bacteria;p__Acidobacteriota;c__Terriglobia;o__Terriglobales;f__Acidobacteriaceae;g__Terracidiphilus;s__	taxonomic classification defined by topology and ANI	classification based on placement in class-level tree	GCA_021790995.1, s__Terracidiphilus sp021790995, 95.0, 79.23, 0.446; GCA_003171315.1, s__Terracidiphilus sp003171315, 95.0, 79.12, 0.425; GCA_003138515.1, s__Terracidiphilus sp003138515, 95.0, 78.99, 0.426; GCA_021785495.1, s__Terracidiphilus sp021785495, 95.0, 78.57, 0.374; GCA_900290245.1, s__Terracidiphilus gaucii, 95.0, 78.4, 0.418; GCA_003134815.1, s__Terracidiphilus sp003134815, 95.0, 78.38…	68.2	11	0.9641	Genome not assigned to closest species as it falls outside its pre-defined ANI radius
MAG_20110600_S1D_mb_specific.10~NODE_4511_length_7397_cov_7.212340	Virus_20170700_S24.VIRSorter_NODE_104_length_67801_cov_18_825495_gene_20_gene_65-23314-65483-cat_5	6161.98	20110600_S1D_mb_specific.10	1.46346	Virus_20170700_S24.VIRSorter_NODE_104_length_67801_cov_18_825495_gene_20_gene_65-23314-65483-cat_5	EMERGEV2_20110600_S1D_mb_specific.10	d__Bacteria;p__Acidobacteriota;c__Terriglobia;o__Terriglobales;f__Acidobacteriaceae;g__Palsa-288;s__Palsa-288 sp003162875	GCA_003162875.1	95	d__Bacteria;p__Acidobacteriota;c__Terriglobia;o__Terriglobales;f__Acidobacteriaceae;g__Palsa-288;s__Palsa-288 sp003162875	99.28	0.844	GCA_003162875.1	95	d__Bacteria;p__Acidobacteriota;c__Terriglobia;o__Terriglobales;f__Acidobacteriaceae;g__Palsa-288;s__Palsa-288 sp003162875	99.28	0.844	d__Bacteria;p__Acidobacteriota;c__Terriglobia;o__Terriglobales;f__Acidobacteriaceae;g__Palsa-288;s__	taxonomic classification defined by topology and ANI	topological placement and ANI have congruent species assignments	GCA_003133205.1, s__Palsa-288 sp003133205, 95.0, 80.45, 0.544; GCA_003132145.1, s__Palsa-288 sp003132145, 95.0, 80.16, 0.498; GCA_003142235.1, s__Palsa-288 sp003142235, 95.0, 79.98, 0.557; GCA_003142215.1, s__Palsa-288 sp003142215, 95.0, 79.77, 0.48; GCA_021851465.1, s__Palsa-288 sp021851465, 95.0, 79.2, 0.529; GCA_903932155.1, s__Palsa-288 sp903932155, 95.0, 78.46, 0.381	90.31	11	NA	NA
MAG_20110600_S1S_mb2.33~NODE_312_length_23870_cov_4.194163	Virus_QGNH01001219.1	179.178	20110600_S1S_mb2.33	-0.375898	Virus_QGNH01001219.1	EMERGEV2_20110600_S1S_mb2.33	d__Bacteria;p__Dependentiae;c__Babeliae;o__Babeliales;f__Vermiphilaceae;g__SOIL31;s__	NA	NA	NA	NA	NA	GCA_001468865.1	95	d__Bacteria;p__Dependentiae;c__Babeliae;o__Babeliales;f__Vermiphilaceae;g__SOIL31;s__SOIL31 sp001468865	76.92	0.17	d__Bacteria;p__Dependentiae;c__Babeliae;o__Babeliales;f__Vermiphilaceae;g__SOIL31;s__	taxonomic classification defined by topology and ANI	classification based on placement in class-level tree	NA	73.17	11	0.90642	NA
MAG_20110700_P2D_max40.006~NODE_33539_length_2856_cov_7.443770	Virus_20140700_S11.VIRSorter_NODE_1176_length_16207_cov_5_475731-cat_2	224.659	20110700_P2D_max40.006	-0.361916	Virus_20140700_S11.VIRSorter_NODE_1176_length_16207_cov_5_475731-cat_2	EMERGEV2_20110700_P2D_max40.006	d__Bacteria;p__Verrucomicrobiota;c__Verrucomicrobiae;o__Pedosphaerales;f__UBA11358;g__PLZL01;s__PLZL01 sp003152145	GCA_003152145.1	95	d__Bacteria;p__Verrucomicrobiota;c__Verrucomicrobiae;o__Pedosphaerales;f__UBA11358;g__PLZL01;s__PLZL01 sp003152145	97.49	0.695	GCA_003152145.1	95	d__Bacteria;p__Verrucomicrobiota;c__Verrucomicrobiae;o__Pedosphaerales;f__UBA11358;g__PLZL01;s__PLZL01 sp003152145	97.49	0.695	d__Bacteria;p__Verrucomicrobiota;c__Verrucomicrobiae;o__Pedosphaerales;f__UBA11358;g__;s__	taxonomic classification defined by topology and ANI	topological placement and ANI have congruent species assignments	NA	62.72	11	NA	NA
MAG_20110700_S1D_5~c_000000005121	Virus_20111000_S3M.VIRSorter_NODE_545_length_17046_cov_27_498381-cat_2	243.069	20110700_S1D_5	-0.356256	Virus_20111000_S3M.VIRSorter_NODE_545_length_17046_cov_27_498381-cat_2	EMERGEV2_20110700_S1D_5	d__Bacteria;p__Verrucomicrobiota;c__Verrucomicrobiae;o__Pedosphaerales;f__UBA11358;g__UBA7542;s__UBA7542 sp003134375	GCA_003134375.1	95	d__Bacteria;p__Verrucomicrobiota;c__Verrucomicrobiae;o__Pedosphaerales;f__UBA11358;g__UBA7542;s__UBA7542 sp003134375	99.83	0.895	GCA_003134375.1	95	d__Bacteria;p__Verrucomicrobiota;c__Verrucomicrobiae;o__Pedosphaerales;f__UBA11358;g__UBA7542;s__UBA7542 sp003134375	99.83	0.895	d__Bacteria;p__Verrucomicrobiota;c__Verrucomicrobiae;o__Pedosphaerales;f__UBA11358;g__UBA7542;s__	taxonomic classification defined by topology and ANI	topological placement and ANI have congruent species assignments	GCA_002479245.1, s__UBA7542 sp002479245, 95.0, 88.36, 0.584; GCA_003161635.1, s__UBA7542 sp003161635, 95.0, 87.14, 0.612; GCA_021324235.1, s__UBA7542 sp021324235, 95.0, 79.32, 0.382; GCA_021780375.1, s__UBA7542 sp021780375, 95.0, 78.83, 0.323	83.63	11	NA	NA
MAG_20110700_S1M_mb_veryspecific.22~NODE_22367_length_2526_cov_6.209632	Virus_QGNH01000036.1	5352.96	20110700_S1M_mb_veryspecific.22	1.21473	Virus_QGNH01000036.1	EMERGEV2_20110700_S1M_mb_veryspecific.22	d__Bacteria;p__Acidobacteriota;c__Terriglobia;o__Terriglobales;f__Acidobacteriaceae;g__Palsa-288;s__	NA	NA	NA	NA	NA	GCA_003142215.1	95	d__Bacteria;p__Acidobacteriota;c__Terriglobia;o__Terriglobales;f__Acidobacteriaceae;g__Palsa-288;s__Palsa-288 sp003142215	90.93	0.803	d__Bacteria;p__Acidobacteriota;c__Terriglobia;o__Terriglobales;f__Acidobacteriaceae;g__Palsa-288;s__	taxonomic classification defined by topology and ANI	classification based on placement in class-level tree	GCA_003132145.1, s__Palsa-288 sp003132145, 95.0, 87.98, 0.735; GCA_003142235.1, s__Palsa-288 sp003142235, 95.0, 86.66, 0.72; GCA_903932155.1, s__Palsa-288 sp903932155, 95.0, 81.78, 0.693; GCA_021851465.1, s__Palsa-288 sp021851465, 95.0, 80.99, 0.519; GCA_003133205.1, s__Palsa-288 sp003133205, 95.0, 79.72, 0.543; GCA_003162875.1, s__Palsa-288 sp003162875, 95.0, 79.44, 0.543	64.19	11	0.99239	Genome not assigned to closest species as it falls outside its pre-defined ANI radius
MAG_20110700_S1M_mb_veryspecific.22~NODE_21771_length_2576_cov_20.899246	Virus_QGNH01000036.1	808.255	20110700_S1M_mb_veryspecific.22	-0.182495	Virus_QGNH01000036.1	EMERGEV2_20110700_S1M_mb_veryspecific.22	d__Bacteria;p__Acidobacteriota;c__Terriglobia;o__Terriglobales;f__Acidobacteriaceae;g__Palsa-288;s__	NA	NA	NA	NA	NA	GCA_003142215.1	95	d__Bacteria;p__Acidobacteriota;c__Terriglobia;o__Terriglobales;f__Acidobacteriaceae;g__Palsa-288;s__Palsa-288 sp003142215	90.93	0.803	d__Bacteria;p__Acidobacteriota;c__Terriglobia;o__Terriglobales;f__Acidobacteriaceae;g__Palsa-288;s__	taxonomic classification defined by topology and ANI	classification based on placement in class-level tree	GCA_003132145.1, s__Palsa-288 sp003132145, 95.0, 87.98, 0.735; GCA_003142235.1, s__Palsa-288 sp003142235, 95.0, 86.66, 0.72; GCA_903932155.1, s__Palsa-288 sp903932155, 95.0, 81.78, 0.693; GCA_021851465.1, s__Palsa-288 sp021851465, 95.0, 80.99, 0.519; GCA_003133205.1, s__Palsa-288 sp003133205, 95.0, 79.72, 0.543; GCA_003162875.1, s__Palsa-288 sp003162875, 95.0, 79.44, 0.543	64.19	11	0.99239	Genome not assigned to closest species as it falls outside its pre-defined ANI radius
MAG_20110700_S1M_mb_veryspecific.22~NODE_21771_length_2576_cov_20.899246	Virus_20120700_S1D.VIRSorter_NODE_13652_length_19488_cov_6_348737-cat_2	811.505	20110700_S1M_mb_veryspecific.22	-0.181496	Virus_20120700_S1D.VIRSorter_NODE_13652_length_19488_cov_6_348737-cat_2	EMERGEV2_20110700_S1M_mb_veryspecific.22	d__Bacteria;p__Acidobacteriota;c__Terriglobia;o__Terriglobales;f__Acidobacteriaceae;g__Palsa-288;s__	NA	NA	NA	NA	NA	GCA_003142215.1	95	d__Bacteria;p__Acidobacteriota;c__Terriglobia;o__Terriglobales;f__Acidobacteriaceae;g__Palsa-288;s__Palsa-288 sp003142215	90.93	0.803	d__Bacteria;p__Acidobacteriota;c__Terriglobia;o__Terriglobales;f__Acidobacteriaceae;g__Palsa-288;s__	taxonomic classification defined by topology and ANI	classification based on placement in class-level tree	GCA_003132145.1, s__Palsa-288 sp003132145, 95.0, 87.98, 0.735; GCA_003142235.1, s__Palsa-288 sp003142235, 95.0, 86.66, 0.72; GCA_903932155.1, s__Palsa-288 sp903932155, 95.0, 81.78, 0.693; GCA_021851465.1, s__Palsa-288 sp021851465, 95.0, 80.99, 0.519; GCA_003133205.1, s__Palsa-288 sp003133205, 95.0, 79.72, 0.543; GCA_003162875.1, s__Palsa-288 sp003162875, 95.0, 79.44, 0.543	64.19	11	0.99239	Genome not assigned to closest species as it falls outside its pre-defined ANI radius
MAG_20110700_S1M_mb_veryspecific.22~NODE_21744_length_2578_cov_6.883472	Virus_20120700_S1D.VIRSorter_NODE_3921_length_38831_cov_11_763539-cat_2	369.843	20110700_S1M_mb_veryspecific.22	-0.31728	Virus_20120700_S1D.VIRSorter_NODE_3921_length_38831_cov_11_763539-cat_2	EMERGEV2_20110700_S1M_mb_veryspecific.22	d__Bacteria;p__Acidobacteriota;c__Terriglobia;o__Terriglobales;f__Acidobacteriaceae;g__Palsa-288;s__	NA	NA	NA	NA	NA	GCA_003142215.1	95	d__Bacteria;p__Acidobacteriota;c__Terriglobia;o__Terriglobales;f__Acidobacteriaceae;g__Palsa-288;s__Palsa-288 sp003142215	90.93	0.803	d__Bacteria;p__Acidobacteriota;c__Terriglobia;o__Terriglobales;f__Acidobacteriaceae;g__Palsa-288;s__	taxonomic classification defined by topology and ANI	classification based on placement in class-level tree	GCA_003132145.1, s__Palsa-288 sp003132145, 95.0, 87.98, 0.735; GCA_003142235.1, s__Palsa-288 sp003142235, 95.0, 86.66, 0.72; GCA_903932155.1, s__Palsa-288 sp903932155, 95.0, 81.78, 0.693; GCA_021851465.1, s__Palsa-288 sp021851465, 95.0, 80.99, 0.519; GCA_003133205.1, s__Palsa-288 sp003133205, 95.0, 79.72, 0.543; GCA_003162875.1, s__Palsa-288 sp003162875, 95.0, 79.44, 0.543	64.19	11	0.99239	Genome not assigned to closest species as it falls outside its pre-defined ANI radius
MAG_20110700_S1M_mb_veryspecific.22~NODE_21313_length_2616_cov_5.586490	Virus_20120700_S1D.VIRSorter_NODE_3921_length_38831_cov_11_763539-cat_2	6931.5	20110700_S1M_mb_veryspecific.22	1.70004	Virus_20120700_S1D.VIRSorter_NODE_3921_length_38831_cov_11_763539-cat_2	EMERGEV2_20110700_S1M_mb_veryspecific.22	d__Bacteria;p__Acidobacteriota;c__Terriglobia;o__Terriglobales;f__Acidobacteriaceae;g__Palsa-288;s__	NA	NA	NA	NA	NA	GCA_003142215.1	95	d__Bacteria;p__Acidobacteriota;c__Terriglobia;o__Terriglobales;f__Acidobacteriaceae;g__Palsa-288;s__Palsa-288 sp003142215	90.93	0.803	d__Bacteria;p__Acidobacteriota;c__Terriglobia;o__Terriglobales;f__Acidobacteriaceae;g__Palsa-288;s__	taxonomic classification defined by topology and ANI	classification based on placement in class-level tree	GCA_003132145.1, s__Palsa-288 sp003132145, 95.0, 87.98, 0.735; GCA_003142235.1, s__Palsa-288 sp003142235, 95.0, 86.66, 0.72; GCA_903932155.1, s__Palsa-288 sp903932155, 95.0, 81.78, 0.693; GCA_021851465.1, s__Palsa-288 sp021851465, 95.0, 80.99, 0.519; GCA_003133205.1, s__Palsa-288 sp003133205, 95.0, 79.72, 0.543; GCA_003162875.1, s__Palsa-288 sp003162875, 95.0, 79.44, 0.543	64.19	11	0.99239	Genome not assigned to closest species as it falls outside its pre-defined ANI radius
MAG_20110700_S1M_mb_veryspecific.22~NODE_8058_length_5076_cov_6.070106	Virus_20150700_S15.VIRSorter_NODE_345_length_36733_cov_16_462157-cat_2	368.002	20110700_S1M_mb_veryspecific.22	-0.317847	Virus_20150700_S15.VIRSorter_NODE_345_length_36733_cov_16_462157-cat_2	EMERGEV2_20110700_S1M_mb_veryspecific.22	d__Bacteria;p__Acidobacteriota;c__Terriglobia;o__Terriglobales;f__Acidobacteriaceae;g__Palsa-288;s__	NA	NA	NA	NA	NA	GCA_003142215.1	95	d__Bacteria;p__Acidobacteriota;c__Terriglobia;o__Terriglobales;f__Acidobacteriaceae;g__Palsa-288;s__Palsa-288 sp003142215	90.93	0.803	d__Bacteria;p__Acidobacteriota;c__Terriglobia;o__Terriglobales;f__Acidobacteriaceae;g__Palsa-288;s__	taxonomic classification defined by topology and ANI	classification based on placement in class-level tree	GCA_003132145.1, s__Palsa-288 sp003132145, 95.0, 87.98, 0.735; GCA_003142235.1, s__Palsa-288 sp003142235, 95.0, 86.66, 0.72; GCA_903932155.1, s__Palsa-288 sp903932155, 95.0, 81.78, 0.693; GCA_021851465.1, s__Palsa-288 sp021851465, 95.0, 80.99, 0.519; GCA_003133205.1, s__Palsa-288 sp003133205, 95.0, 79.72, 0.543; GCA_003162875.1, s__Palsa-288 sp003162875, 95.0, 79.44, 0.543	64.19	11	0.99239	Genome not assigned to closest species as it falls outside its pre-defined ANI radius
MAG_20110700_S1M_mb_veryspecific.22~NODE_8058_length_5076_cov_6.070106	Virus_QGNH01000036.1	490.464	20110700_S1M_mb_veryspecific.22	-0.280197	Virus_QGNH01000036.1	EMERGEV2_20110700_S1M_mb_veryspecific.22	d__Bacteria;p__Acidobacteriota;c__Terriglobia;o__Terriglobales;f__Acidobacteriaceae;g__Palsa-288;s__	NA	NA	NA	NA	NA	GCA_003142215.1	95	d__Bacteria;p__Acidobacteriota;c__Terriglobia;o__Terriglobales;f__Acidobacteriaceae;g__Palsa-288;s__Palsa-288 sp003142215	90.93	0.803	d__Bacteria;p__Acidobacteriota;c__Terriglobia;o__Terriglobales;f__Acidobacteriaceae;g__Palsa-288;s__	taxonomic classification defined by topology and ANI	classification based on placement in class-level tree	GCA_003132145.1, s__Palsa-288 sp003132145, 95.0, 87.98, 0.735; GCA_003142235.1, s__Palsa-288 sp003142235, 95.0, 86.66, 0.72; GCA_903932155.1, s__Palsa-288 sp903932155, 95.0, 81.78, 0.693; GCA_021851465.1, s__Palsa-288 sp021851465, 95.0, 80.99, 0.519; GCA_003133205.1, s__Palsa-288 sp003133205, 95.0, 79.72, 0.543; GCA_003162875.1, s__Palsa-288 sp003162875, 95.0, 79.44, 0.543	64.19	11	0.99239	Genome not assigned to closest species as it falls outside its pre-defined ANI radius
MAG_20110700_S1M_mb_veryspecific.22~NODE_3449_length_8914_cov_4.898860	Virus_20120700_S1D.VIRSorter_NODE_3921_length_38831_cov_11_763539-cat_2	627.998	20110700_S1M_mb_veryspecific.22	-0.237913	Virus_20120700_S1D.VIRSorter_NODE_3921_length_38831_cov_11_763539-cat_2	EMERGEV2_20110700_S1M_mb_veryspecific.22	d__Bacteria;p__Acidobacteriota;c__Terriglobia;o__Terriglobales;f__Acidobacteriaceae;g__Palsa-288;s__	NA	NA	NA	NA	NA	GCA_003142215.1	95	d__Bacteria;p__Acidobacteriota;c__Terriglobia;o__Terriglobales;f__Acidobacteriaceae;g__Palsa-288;s__Palsa-288 sp003142215	90.93	0.803	d__Bacteria;p__Acidobacteriota;c__Terriglobia;o__Terriglobales;f__Acidobacteriaceae;g__Palsa-288;s__	taxonomic classification defined by topology and ANI	classification based on placement in class-level tree	GCA_003132145.1, s__Palsa-288 sp003132145, 95.0, 87.98, 0.735; GCA_003142235.1, s__Palsa-288 sp003142235, 95.0, 86.66, 0.72; GCA_903932155.1, s__Palsa-288 sp903932155, 95.0, 81.78, 0.693; GCA_021851465.1, s__Palsa-288 sp021851465, 95.0, 80.99, 0.519; GCA_003133205.1, s__Palsa-288 sp003133205, 95.0, 79.72, 0.543; GCA_003162875.1, s__Palsa-288 sp003162875, 95.0, 79.44, 0.543	64.19	11	0.99239	Genome not assigned to closest species as it falls outside its pre-defined ANI radius
MAG_20110700_S1M_mb_veryspecific.22~NODE_2620_length_10531_cov_5.986922	Virus_20110800_S1S.VIRSorter_NODE_149_length_47975_cov_5_796160-circular-cat_2	158.908	20110700_S1M_mb_veryspecific.22	-0.38213	Virus_20110800_S1S.VIRSorter_NODE_149_length_47975_cov_5_796160-circular-cat_2	EMERGEV2_20110700_S1M_mb_veryspecific.22	d__Bacteria;p__Acidobacteriota;c__Terriglobia;o__Terriglobales;f__Acidobacteriaceae;g__Palsa-288;s__	NA	NA	NA	NA	NA	GCA_003142215.1	95	d__Bacteria;p__Acidobacteriota;c__Terriglobia;o__Terriglobales;f__Acidobacteriaceae;g__Palsa-288;s__Palsa-288 sp003142215	90.93	0.803	d__Bacteria;p__Acidobacteriota;c__Terriglobia;o__Terriglobales;f__Acidobacteriaceae;g__Palsa-288;s__	taxonomic classification defined by topology and ANI	classification based on placement in class-level tree	GCA_003132145.1, s__Palsa-288 sp003132145, 95.0, 87.98, 0.735; GCA_003142235.1, s__Palsa-288 sp003142235, 95.0, 86.66, 0.72; GCA_903932155.1, s__Palsa-288 sp903932155, 95.0, 81.78, 0.693; GCA_021851465.1, s__Palsa-288 sp021851465, 95.0, 80.99, 0.519; GCA_003133205.1, s__Palsa-288 sp003133205, 95.0, 79.72, 0.543; GCA_003162875.1, s__Palsa-288 sp003162875, 95.0, 79.44, 0.543	64.19	11	0.99239	Genome not assigned to closest species as it falls outside its pre-defined ANI radius
MAG_20110700_S1M_mb_veryspecific.22~NODE_7532_length_5298_cov_7.115010	Virus_QGNH01001761.1	1157.82	20110700_S1M_mb_veryspecific.22	-0.075024	Virus_QGNH01001761.1	EMERGEV2_20110700_S1M_mb_veryspecific.22	d__Bacteria;p__Acidobacteriota;c__Terriglobia;o__Terriglobales;f__Acidobacteriaceae;g__Palsa-288;s__	NA	NA	NA	NA	NA	GCA_003142215.1	95	d__Bacteria;p__Acidobacteriota;c__Terriglobia;o__Terriglobales;f__Acidobacteriaceae;g__Palsa-288;s__Palsa-288 sp003142215	90.93	0.803	d__Bacteria;p__Acidobacteriota;c__Terriglobia;o__Terriglobales;f__Acidobacteriaceae;g__Palsa-288;s__	taxonomic classification defined by topology and ANI	classification based on placement in class-level tree	GCA_003132145.1, s__Palsa-288 sp003132145, 95.0, 87.98, 0.735; GCA_003142235.1, s__Palsa-288 sp003142235, 95.0, 86.66, 0.72; GCA_903932155.1, s__Palsa-288 sp903932155, 95.0, 81.78, 0.693; GCA_021851465.1, s__Palsa-288 sp021851465, 95.0, 80.99, 0.519; GCA_003133205.1, s__Palsa-288 sp003133205, 95.0, 79.72, 0.543; GCA_003162875.1, s__Palsa-288 sp003162875, 95.0, 79.44, 0.543	64.19	11	0.99239	Genome not assigned to closest species as it falls outside its pre-defined ANI radius
MAG_20110700_S1M_mb_veryspecific.22~NODE_7355_length_5383_cov_7.921547	Virus_QGNH01001761.1	109.909	20110700_S1M_mb_veryspecific.22	-0.397195	Virus_QGNH01001761.1	EMERGEV2_20110700_S1M_mb_veryspecific.22	d__Bacteria;p__Acidobacteriota;c__Terriglobia;o__Terriglobales;f__Acidobacteriaceae;g__Palsa-288;s__	NA	NA	NA	NA	NA	GCA_003142215.1	95	d__Bacteria;p__Acidobacteriota;c__Terriglobia;o__Terriglobales;f__Acidobacteriaceae;g__Palsa-288;s__Palsa-288 sp003142215	90.93	0.803	d__Bacteria;p__Acidobacteriota;c__Terriglobia;o__Terriglobales;f__Acidobacteriaceae;g__Palsa-288;s__	taxonomic classification defined by topology and ANI	classification based on placement in class-level tree	GCA_003132145.1, s__Palsa-288 sp003132145, 95.0, 87.98, 0.735; GCA_003142235.1, s__Palsa-288 sp003142235, 95.0, 86.66, 0.72; GCA_903932155.1, s__Palsa-288 sp903932155, 95.0, 81.78, 0.693; GCA_021851465.1, s__Palsa-288 sp021851465, 95.0, 80.99, 0.519; GCA_003133205.1, s__Palsa-288 sp003133205, 95.0, 79.72, 0.543; GCA_003162875.1, s__Palsa-288 sp003162875, 95.0, 79.44, 0.543	64.19	11	0.99239	Genome not assigned to closest species as it falls outside its pre-defined ANI radius
MAG_20110700_S1M_mb_veryspecific.22~NODE_18299_length_2912_cov_7.380819	Virus_QGNH01001761.1	477.527	20110700_S1M_mb_veryspecific.22	-0.284174	Virus_QGNH01001761.1	EMERGEV2_20110700_S1M_mb_veryspecific.22	d__Bacteria;p__Acidobacteriota;c__Terriglobia;o__Terriglobales;f__Acidobacteriaceae;g__Palsa-288;s__	NA	NA	NA	NA	NA	GCA_003142215.1	95	d__Bacteria;p__Acidobacteriota;c__Terriglobia;o__Terriglobales;f__Acidobacteriaceae;g__Palsa-288;s__Palsa-288 sp003142215	90.93	0.803	d__Bacteria;p__Acidobacteriota;c__Terriglobia;o__Terriglobales;f__Acidobacteriaceae;g__Palsa-288;s__	taxonomic classification defined by topology and ANI	classification based on placement in class-level tree	GCA_003132145.1, s__Palsa-288 sp003132145, 95.0, 87.98, 0.735; GCA_003142235.1, s__Palsa-288 sp003142235, 95.0, 86.66, 0.72; GCA_903932155.1, s__Palsa-288 sp903932155, 95.0, 81.78, 0.693; GCA_021851465.1, s__Palsa-288 sp021851465, 95.0, 80.99, 0.519; GCA_003133205.1, s__Palsa-288 sp003133205, 95.0, 79.72, 0.543; GCA_003162875.1, s__Palsa-288 sp003162875, 95.0, 79.44, 0.543	64.19	11	0.99239	Genome not assigned to closest species as it falls outside its pre-defined ANI radius
MAG_20110700_S1M_mb_veryspecific.22~NODE_7194_length_5459_cov_4.607698	Virus_QGNH01001761.1	750.849	20110700_S1M_mb_veryspecific.22	-0.200144	Virus_QGNH01001761.1	EMERGEV2_20110700_S1M_mb_veryspecific.22	d__Bacteria;p__Acidobacteriota;c__Terriglobia;o__Terriglobales;f__Acidobacteriaceae;g__Palsa-288;s__	NA	NA	NA	NA	NA	GCA_003142215.1	95	d__Bacteria;p__Acidobacteriota;c__Terriglobia;o__Terriglobales;f__Acidobacteriaceae;g__Palsa-288;s__Palsa-288 sp003142215	90.93	0.803	d__Bacteria;p__Acidobacteriota;c__Terriglobia;o__Terriglobales;f__Acidobacteriaceae;g__Palsa-288;s__	taxonomic classification defined by topology and ANI	classification based on placement in class-level tree	GCA_003132145.1, s__Palsa-288 sp003132145, 95.0, 87.98, 0.735; GCA_003142235.1, s__Palsa-288 sp003142235, 95.0, 86.66, 0.72; GCA_903932155.1, s__Palsa-288 sp903932155, 95.0, 81.78, 0.693; GCA_021851465.1, s__Palsa-288 sp021851465, 95.0, 80.99, 0.519; GCA_003133205.1, s__Palsa-288 sp003133205, 95.0, 79.72, 0.543; GCA_003162875.1, s__Palsa-288 sp003162875, 95.0, 79.44, 0.543	64.19	11	0.99239	Genome not assigned to closest species as it falls outside its pre-defined ANI radius
MAG_20110700_S1M_mb_veryspecific.22~NODE_2249_length_11656_cov_6.634083	Virus_20150700_S15.VIRSorter_NODE_345_length_36733_cov_16_462157-cat_2	126.107	20110700_S1M_mb_veryspecific.22	-0.392215	Virus_20150700_S15.VIRSorter_NODE_345_length_36733_cov_16_462157-cat_2	EMERGEV2_20110700_S1M_mb_veryspecific.22	d__Bacteria;p__Acidobacteriota;c__Terriglobia;o__Terriglobales;f__Acidobacteriaceae;g__Palsa-288;s__	NA	NA	NA	NA	NA	GCA_003142215.1	95	d__Bacteria;p__Acidobacteriota;c__Terriglobia;o__Terriglobales;f__Acidobacteriaceae;g__Palsa-288;s__Palsa-288 sp003142215	90.93	0.803	d__Bacteria;p__Acidobacteriota;c__Terriglobia;o__Terriglobales;f__Acidobacteriaceae;g__Palsa-288;s__	taxonomic classification defined by topology and ANI	classification based on placement in class-level tree	GCA_003132145.1, s__Palsa-288 sp003132145, 95.0, 87.98, 0.735; GCA_003142235.1, s__Palsa-288 sp003142235, 95.0, 86.66, 0.72; GCA_903932155.1, s__Palsa-288 sp903932155, 95.0, 81.78, 0.693; GCA_021851465.1, s__Palsa-288 sp021851465, 95.0, 80.99, 0.519; GCA_003133205.1, s__Palsa-288 sp003133205, 95.0, 79.72, 0.543; GCA_003162875.1, s__Palsa-288 sp003162875, 95.0, 79.44, 0.543	64.19	11	0.99239	Genome not assigned to closest species as it falls outside its pre-defined ANI radius
MAG_20110700_S1M_mb_veryspecific.22~NODE_2249_length_11656_cov_6.634083	Virus_QGNH01001761.1	639.884	20110700_S1M_mb_veryspecific.22	-0.234259	Virus_QGNH01001761.1	EMERGEV2_20110700_S1M_mb_veryspecific.22	d__Bacteria;p__Acidobacteriota;c__Terriglobia;o__Terriglobales;f__Acidobacteriaceae;g__Palsa-288;s__	NA	NA	NA	NA	NA	GCA_003142215.1	95	d__Bacteria;p__Acidobacteriota;c__Terriglobia;o__Terriglobales;f__Acidobacteriaceae;g__Palsa-288;s__Palsa-288 sp003142215	90.93	0.803	d__Bacteria;p__Acidobacteriota;c__Terriglobia;o__Terriglobales;f__Acidobacteriaceae;g__Palsa-288;s__	taxonomic classification defined by topology and ANI	classification based on placement in class-level tree	GCA_003132145.1, s__Palsa-288 sp003132145, 95.0, 87.98, 0.735; GCA_003142235.1, s__Palsa-288 sp003142235, 95.0, 86.66, 0.72; GCA_903932155.1, s__Palsa-288 sp903932155, 95.0, 81.78, 0.693; GCA_021851465.1, s__Palsa-288 sp021851465, 95.0, 80.99, 0.519; GCA_003133205.1, s__Palsa-288 sp003133205, 95.0, 79.72, 0.543; GCA_003162875.1, s__Palsa-288 sp003162875, 95.0, 79.44, 0.543	64.19	11	0.99239	Genome not assigned to closest species as it falls outside its pre-defined ANI radius
MAG_20110700_S1M_mb_veryspecific.22~NODE_7112_length_5498_cov_5.853390	Virus_20120700_S1D.VIRSorter_NODE_3921_length_38831_cov_11_763539-cat_2	1535.89	20110700_S1M_mb_veryspecific.22	0.0412078	Virus_20120700_S1D.VIRSorter_NODE_3921_length_38831_cov_11_763539-cat_2	EMERGEV2_20110700_S1M_mb_veryspecific.22	d__Bacteria;p__Acidobacteriota;c__Terriglobia;o__Terriglobales;f__Acidobacteriaceae;g__Palsa-288;s__	NA	NA	NA	NA	NA	GCA_003142215.1	95	d__Bacteria;p__Acidobacteriota;c__Terriglobia;o__Terriglobales;f__Acidobacteriaceae;g__Palsa-288;s__Palsa-288 sp003142215	90.93	0.803	d__Bacteria;p__Acidobacteriota;c__Terriglobia;o__Terriglobales;f__Acidobacteriaceae;g__Palsa-288;s__	taxonomic classification defined by topology and ANI	classification based on placement in class-level tree	GCA_003132145.1, s__Palsa-288 sp003132145, 95.0, 87.98, 0.735; GCA_003142235.1, s__Palsa-288 sp003142235, 95.0, 86.66, 0.72; GCA_903932155.1, s__Palsa-288 sp903932155, 95.0, 81.78, 0.693; GCA_021851465.1, s__Palsa-288 sp021851465, 95.0, 80.99, 0.519; GCA_003133205.1, s__Palsa-288 sp003133205, 95.0, 79.72, 0.543; GCA_003162875.1, s__Palsa-288 sp003162875, 95.0, 79.44, 0.543	64.19	11	0.99239	Genome not assigned to closest species as it falls outside its pre-defined ANI radius
MAG_20110700_S1M_mb_veryspecific.22~NODE_11202_length_4060_cov_4.987266	Virus_20170700_S24.VIRSorter_NODE_104_length_67801_cov_18_825495_gene_20_gene_65-23314-65483-cat_5	582.819	20110700_S1M_mb_veryspecific.22	-0.251803	Virus_20170700_S24.VIRSorter_NODE_104_length_67801_cov_18_825495_gene_20_gene_65-23314-65483-cat_5	EMERGEV2_20110700_S1M_mb_veryspecific.22	d__Bacteria;p__Acidobacteriota;c__Terriglobia;o__Terriglobales;f__Acidobacteriaceae;g__Palsa-288;s__	NA	NA	NA	NA	NA	GCA_003142215.1	95	d__Bacteria;p__Acidobacteriota;c__Terriglobia;o__Terriglobales;f__Acidobacteriaceae;g__Palsa-288;s__Palsa-288 sp003142215	90.93	0.803	d__Bacteria;p__Acidobacteriota;c__Terriglobia;o__Terriglobales;f__Acidobacteriaceae;g__Palsa-288;s__	taxonomic classification defined by topology and ANI	classification based on placement in class-level tree	GCA_003132145.1, s__Palsa-288 sp003132145, 95.0, 87.98, 0.735; GCA_003142235.1, s__Palsa-288 sp003142235, 95.0, 86.66, 0.72; GCA_903932155.1, s__Palsa-288 sp903932155, 95.0, 81.78, 0.693; GCA_021851465.1, s__Palsa-288 sp021851465, 95.0, 80.99, 0.519; GCA_003133205.1, s__Palsa-288 sp003133205, 95.0, 79.72, 0.543; GCA_003162875.1, s__Palsa-288 sp003162875, 95.0, 79.44, 0.543	64.19	11	0.99239	Genome not assigned to closest species as it falls outside its pre-defined ANI radius
MAG_20110700_S1M_mb_veryspecific.22~NODE_11202_length_4060_cov_4.987266	Virus_QGNH01001761.1	3047.9	20110700_S1M_mb_veryspecific.22	0.506062	Virus_QGNH01001761.1	EMERGEV2_20110700_S1M_mb_veryspecific.22	d__Bacteria;p__Acidobacteriota;c__Terriglobia;o__Terriglobales;f__Acidobacteriaceae;g__Palsa-288;s__	NA	NA	NA	NA	NA	GCA_003142215.1	95	d__Bacteria;p__Acidobacteriota;c__Terriglobia;o__Terriglobales;f__Acidobacteriaceae;g__Palsa-288;s__Palsa-288 sp003142215	90.93	0.803	d__Bacteria;p__Acidobacteriota;c__Terriglobia;o__Terriglobales;f__Acidobacteriaceae;g__Palsa-288;s__	taxonomic classification defined by topology and ANI	classification based on placement in class-level tree	GCA_003132145.1, s__Palsa-288 sp003132145, 95.0, 87.98, 0.735; GCA_003142235.1, s__Palsa-288 sp003142235, 95.0, 86.66, 0.72; GCA_903932155.1, s__Palsa-288 sp903932155, 95.0, 81.78, 0.693; GCA_021851465.1, s__Palsa-288 sp021851465, 95.0, 80.99, 0.519; GCA_003133205.1, s__Palsa-288 sp003133205, 95.0, 79.72, 0.543; GCA_003162875.1, s__Palsa-288 sp003162875, 95.0, 79.44, 0.543	64.19	11	0.99239	Genome not assigned to closest species as it falls outside its pre-defined ANI radius
MAG_20110700_S1M_mb_veryspecific.22~NODE_6956_length_5585_cov_5.192043	Virus_20120700_S1D.VIRSorter_NODE_13652_length_19488_cov_6_348737-cat_2	6275.81	20110700_S1M_mb_veryspecific.22	1.49845	Virus_20120700_S1D.VIRSorter_NODE_13652_length_19488_cov_6_348737-cat_2	EMERGEV2_20110700_S1M_mb_veryspecific.22	d__Bacteria;p__Acidobacteriota;c__Terriglobia;o__Terriglobales;f__Acidobacteriaceae;g__Palsa-288;s__	NA	NA	NA	NA	NA	GCA_003142215.1	95	d__Bacteria;p__Acidobacteriota;c__Terriglobia;o__Terriglobales;f__Acidobacteriaceae;g__Palsa-288;s__Palsa-288 sp003142215	90.93	0.803	d__Bacteria;p__Acidobacteriota;c__Terriglobia;o__Terriglobales;f__Acidobacteriaceae;g__Palsa-288;s__	taxonomic classification defined by topology and ANI	classification based on placement in class-level tree	GCA_003132145.1, s__Palsa-288 sp003132145, 95.0, 87.98, 0.735; GCA_003142235.1, s__Palsa-288 sp003142235, 95.0, 86.66, 0.72; GCA_903932155.1, s__Palsa-288 sp903932155, 95.0, 81.78, 0.693; GCA_021851465.1, s__Palsa-288 sp021851465, 95.0, 80.99, 0.519; GCA_003133205.1, s__Palsa-288 sp003133205, 95.0, 79.72, 0.543; GCA_003162875.1, s__Palsa-288 sp003162875, 95.0, 79.44, 0.543	64.19	11	0.99239	Genome not assigned to closest species as it falls outside its pre-defined ANI radius
MAG_20110700_S1M_mb_veryspecific.22~NODE_8592_length_4874_cov_5.307325	Virus_20120700_S1D.VIRSorter_NODE_3921_length_38831_cov_11_763539-cat_2	243.483	20110700_S1M_mb_veryspecific.22	-0.356129	Virus_20120700_S1D.VIRSorter_NODE_3921_length_38831_cov_11_763539-cat_2	EMERGEV2_20110700_S1M_mb_veryspecific.22	d__Bacteria;p__Acidobacteriota;c__Terriglobia;o__Terriglobales;f__Acidobacteriaceae;g__Palsa-288;s__	NA	NA	NA	NA	NA	GCA_003142215.1	95	d__Bacteria;p__Acidobacteriota;c__Terriglobia;o__Terriglobales;f__Acidobacteriaceae;g__Palsa-288;s__Palsa-288 sp003142215	90.93	0.803	d__Bacteria;p__Acidobacteriota;c__Terriglobia;o__Terriglobales;f__Acidobacteriaceae;g__Palsa-288;s__	taxonomic classification defined by topology and ANI	classification based on placement in class-level tree	GCA_003132145.1, s__Palsa-288 sp003132145, 95.0, 87.98, 0.735; GCA_003142235.1, s__Palsa-288 sp003142235, 95.0, 86.66, 0.72; GCA_903932155.1, s__Palsa-288 sp903932155, 95.0, 81.78, 0.693; GCA_021851465.1, s__Palsa-288 sp021851465, 95.0, 80.99, 0.519; GCA_003133205.1, s__Palsa-288 sp003133205, 95.0, 79.72, 0.543; GCA_003162875.1, s__Palsa-288 sp003162875, 95.0, 79.44, 0.543	64.19	11	0.99239	Genome not assigned to closest species as it falls outside its pre-defined ANI radius
MAG_20110700_S1M_mb_veryspecific.22~NODE_18223_length_2921_cov_6.491277	Virus_QGNH01000036.1	8414.87	20110700_S1M_mb_veryspecific.22	2.15609	Virus_QGNH01000036.1	EMERGEV2_20110700_S1M_mb_veryspecific.22	d__Bacteria;p__Acidobacteriota;c__Terriglobia;o__Terriglobales;f__Acidobacteriaceae;g__Palsa-288;s__	NA	NA	NA	NA	NA	GCA_003142215.1	95	d__Bacteria;p__Acidobacteriota;c__Terriglobia;o__Terriglobales;f__Acidobacteriaceae;g__Palsa-288;s__Palsa-288 sp003142215	90.93	0.803	d__Bacteria;p__Acidobacteriota;c__Terriglobia;o__Terriglobales;f__Acidobacteriaceae;g__Palsa-288;s__	taxonomic classification defined by topology and ANI	classification based on placement in class-level tree	GCA_003132145.1, s__Palsa-288 sp003132145, 95.0, 87.98, 0.735; GCA_003142235.1, s__Palsa-288 sp003142235, 95.0, 86.66, 0.72; GCA_903932155.1, s__Palsa-288 sp903932155, 95.0, 81.78, 0.693; GCA_021851465.1, s__Palsa-288 sp021851465, 95.0, 80.99, 0.519; GCA_003133205.1, s__Palsa-288 sp003133205, 95.0, 79.72, 0.543; GCA_003162875.1, s__Palsa-288 sp003162875, 95.0, 79.44, 0.543	64.19	11	0.99239	Genome not assigned to closest species as it falls outside its pre-defined ANI radius
MAG_20110700_S1M_mb_veryspecific.22~NODE_18223_length_2921_cov_6.491277	Virus_20120700_S1D.VIRSorter_NODE_13652_length_19488_cov_6_348737-cat_2	640.054	20110700_S1M_mb_veryspecific.22	-0.234207	Virus_20120700_S1D.VIRSorter_NODE_13652_length_19488_cov_6_348737-cat_2	EMERGEV2_20110700_S1M_mb_veryspecific.22	d__Bacteria;p__Acidobacteriota;c__Terriglobia;o__Terriglobales;f__Acidobacteriaceae;g__Palsa-288;s__	NA	NA	NA	NA	NA	GCA_003142215.1	95	d__Bacteria;p__Acidobacteriota;c__Terriglobia;o__Terriglobales;f__Acidobacteriaceae;g__Palsa-288;s__Palsa-288 sp003142215	90.93	0.803	d__Bacteria;p__Acidobacteriota;c__Terriglobia;o__Terriglobales;f__Acidobacteriaceae;g__Palsa-288;s__	taxonomic classification defined by topology and ANI	classification based on placement in class-level tree	GCA_003132145.1, s__Palsa-288 sp003132145, 95.0, 87.98, 0.735; GCA_003142235.1, s__Palsa-288 sp003142235, 95.0, 86.66, 0.72; GCA_903932155.1, s__Palsa-288 sp903932155, 95.0, 81.78, 0.693; GCA_021851465.1, s__Palsa-288 sp021851465, 95.0, 80.99, 0.519; GCA_003133205.1, s__Palsa-288 sp003133205, 95.0, 79.72, 0.543; GCA_003162875.1, s__Palsa-288 sp003162875, 95.0, 79.44, 0.543	64.19	11	0.99239	Genome not assigned to closest species as it falls outside its pre-defined ANI radius
MAG_20110700_S1M_mb_veryspecific.22~NODE_6718_length_5709_cov_5.878847	Virus_20120700_S1D.VIRSorter_NODE_3921_length_38831_cov_11_763539-cat_2	482.571	20110700_S1M_mb_veryspecific.22	-0.282623	Virus_20120700_S1D.VIRSorter_NODE_3921_length_38831_cov_11_763539-cat_2	EMERGEV2_20110700_S1M_mb_veryspecific.22	d__Bacteria;p__Acidobacteriota;c__Terriglobia;o__Terriglobales;f__Acidobacteriaceae;g__Palsa-288;s__	NA	NA	NA	NA	NA	GCA_003142215.1	95	d__Bacteria;p__Acidobacteriota;c__Terriglobia;o__Terriglobales;f__Acidobacteriaceae;g__Palsa-288;s__Palsa-288 sp003142215	90.93	0.803	d__Bacteria;p__Acidobacteriota;c__Terriglobia;o__Terriglobales;f__Acidobacteriaceae;g__Palsa-288;s__	taxonomic classification defined by topology and ANI	classification based on placement in class-level tree	GCA_003132145.1, s__Palsa-288 sp003132145, 95.0, 87.98, 0.735; GCA_003142235.1, s__Palsa-288 sp003142235, 95.0, 86.66, 0.72; GCA_903932155.1, s__Palsa-288 sp903932155, 95.0, 81.78, 0.693; GCA_021851465.1, s__Palsa-288 sp021851465, 95.0, 80.99, 0.519; GCA_003133205.1, s__Palsa-288 sp003133205, 95.0, 79.72, 0.543; GCA_003162875.1, s__Palsa-288 sp003162875, 95.0, 79.44, 0.543	64.19	11	0.99239	Genome not assigned to closest species as it falls outside its pre-defined ANI radius
MAG_20110700_S1M_mb_veryspecific.22~NODE_7297_length_5410_cov_5.887395	Virus_20120700_S1D.VIRSorter_NODE_3921_length_38831_cov_11_763539-cat_2	124.114	20110700_S1M_mb_veryspecific.22	-0.392827	Virus_20120700_S1D.VIRSorter_NODE_3921_length_38831_cov_11_763539-cat_2	EMERGEV2_20110700_S1M_mb_veryspecific.22	d__Bacteria;p__Acidobacteriota;c__Terriglobia;o__Terriglobales;f__Acidobacteriaceae;g__Palsa-288;s__	NA	NA	NA	NA	NA	GCA_003142215.1	95	d__Bacteria;p__Acidobacteriota;c__Terriglobia;o__Terriglobales;f__Acidobacteriaceae;g__Palsa-288;s__Palsa-288 sp003142215	90.93	0.803	d__Bacteria;p__Acidobacteriota;c__Terriglobia;o__Terriglobales;f__Acidobacteriaceae;g__Palsa-288;s__	taxonomic classification defined by topology and ANI	classification based on placement in class-level tree	GCA_003132145.1, s__Palsa-288 sp003132145, 95.0, 87.98, 0.735; GCA_003142235.1, s__Palsa-288 sp003142235, 95.0, 86.66, 0.72; GCA_903932155.1, s__Palsa-288 sp903932155, 95.0, 81.78, 0.693; GCA_021851465.1, s__Palsa-288 sp021851465, 95.0, 80.99, 0.519; GCA_003133205.1, s__Palsa-288 sp003133205, 95.0, 79.72, 0.543; GCA_003162875.1, s__Palsa-288 sp003162875, 95.0, 79.44, 0.543	64.19	11	0.99239	Genome not assigned to closest species as it falls outside its pre-defined ANI radius
MAG_20110700_S1M_mb_veryspecific.22~NODE_7297_length_5410_cov_5.887395	Virus_QGNH01001894.1	359.917	20110700_S1M_mb_veryspecific.22	-0.320332	Virus_QGNH01001894.1	EMERGEV2_20110700_S1M_mb_veryspecific.22	d__Bacteria;p__Acidobacteriota;c__Terriglobia;o__Terriglobales;f__Acidobacteriaceae;g__Palsa-288;s__	NA	NA	NA	NA	NA	GCA_003142215.1	95	d__Bacteria;p__Acidobacteriota;c__Terriglobia;o__Terriglobales;f__Acidobacteriaceae;g__Palsa-288;s__Palsa-288 sp003142215	90.93	0.803	d__Bacteria;p__Acidobacteriota;c__Terriglobia;o__Terriglobales;f__Acidobacteriaceae;g__Palsa-288;s__	taxonomic classification defined by topology and ANI	classification based on placement in class-level tree	GCA_003132145.1, s__Palsa-288 sp003132145, 95.0, 87.98, 0.735; GCA_003142235.1, s__Palsa-288 sp003142235, 95.0, 86.66, 0.72; GCA_903932155.1, s__Palsa-288 sp903932155, 95.0, 81.78, 0.693; GCA_021851465.1, s__Palsa-288 sp021851465, 95.0, 80.99, 0.519; GCA_003133205.1, s__Palsa-288 sp003133205, 95.0, 79.72, 0.543; GCA_003162875.1, s__Palsa-288 sp003162875, 95.0, 79.44, 0.543	64.19	11	0.99239	Genome not assigned to closest species as it falls outside its pre-defined ANI radius
MAG_20110700_S1M_mb_veryspecific.22~NODE_5622_length_6394_cov_7.396119	Virus_20120700_S1D.VIRSorter_NODE_3921_length_38831_cov_11_763539-cat_2	738.723	20110700_S1M_mb_veryspecific.22	-0.203872	Virus_20120700_S1D.VIRSorter_NODE_3921_length_38831_cov_11_763539-cat_2	EMERGEV2_20110700_S1M_mb_veryspecific.22	d__Bacteria;p__Acidobacteriota;c__Terriglobia;o__Terriglobales;f__Acidobacteriaceae;g__Palsa-288;s__	NA	NA	NA	NA	NA	GCA_003142215.1	95	d__Bacteria;p__Acidobacteriota;c__Terriglobia;o__Terriglobales;f__Acidobacteriaceae;g__Palsa-288;s__Palsa-288 sp003142215	90.93	0.803	d__Bacteria;p__Acidobacteriota;c__Terriglobia;o__Terriglobales;f__Acidobacteriaceae;g__Palsa-288;s__	taxonomic classification defined by topology and ANI	classification based on placement in class-level tree	GCA_003132145.1, s__Palsa-288 sp003132145, 95.0, 87.98, 0.735; GCA_003142235.1, s__Palsa-288 sp003142235, 95.0, 86.66, 0.72; GCA_903932155.1, s__Palsa-288 sp903932155, 95.0, 81.78, 0.693; GCA_021851465.1, s__Palsa-288 sp021851465, 95.0, 80.99, 0.519; GCA_003133205.1, s__Palsa-288 sp003133205, 95.0, 79.72, 0.543; GCA_003162875.1, s__Palsa-288 sp003162875, 95.0, 79.44, 0.543	64.19	11	0.99239	Genome not assigned to closest species as it falls outside its pre-defined ANI radius
MAG_20110700_S1M_mb_veryspecific.22~NODE_656_length_24495_cov_5.760556	Virus_20150700_S15.VIRSorter_NODE_345_length_36733_cov_16_462157-cat_2	2236.92	20110700_S1M_mb_veryspecific.22	0.256733	Virus_20150700_S15.VIRSorter_NODE_345_length_36733_cov_16_462157-cat_2	EMERGEV2_20110700_S1M_mb_veryspecific.22	d__Bacteria;p__Acidobacteriota;c__Terriglobia;o__Terriglobales;f__Acidobacteriaceae;g__Palsa-288;s__	NA	NA	NA	NA	NA	GCA_003142215.1	95	d__Bacteria;p__Acidobacteriota;c__Terriglobia;o__Terriglobales;f__Acidobacteriaceae;g__Palsa-288;s__Palsa-288 sp003142215	90.93	0.803	d__Bacteria;p__Acidobacteriota;c__Terriglobia;o__Terriglobales;f__Acidobacteriaceae;g__Palsa-288;s__	taxonomic classification defined by topology and ANI	classification based on placement in class-level tree	GCA_003132145.1, s__Palsa-288 sp003132145, 95.0, 87.98, 0.735; GCA_003142235.1, s__Palsa-288 sp003142235, 95.0, 86.66, 0.72; GCA_903932155.1, s__Palsa-288 sp903932155, 95.0, 81.78, 0.693; GCA_021851465.1, s__Palsa-288 sp021851465, 95.0, 80.99, 0.519; GCA_003133205.1, s__Palsa-288 sp003133205, 95.0, 79.72, 0.543; GCA_003162875.1, s__Palsa-288 sp003162875, 95.0, 79.44, 0.543	64.19	11	0.99239	Genome not assigned to closest species as it falls outside its pre-defined ANI radius
MAG_20110700_S1M_mb_veryspecific.22~NODE_656_length_24495_cov_5.760556	Virus_QGNH01001234.1	780.562	20110700_S1M_mb_veryspecific.22	-0.191009	Virus_QGNH01001234.1	EMERGEV2_20110700_S1M_mb_veryspecific.22	d__Bacteria;p__Acidobacteriota;c__Terriglobia;o__Terriglobales;f__Acidobacteriaceae;g__Palsa-288;s__	NA	NA	NA	NA	NA	GCA_003142215.1	95	d__Bacteria;p__Acidobacteriota;c__Terriglobia;o__Terriglobales;f__Acidobacteriaceae;g__Palsa-288;s__Palsa-288 sp003142215	90.93	0.803	d__Bacteria;p__Acidobacteriota;c__Terriglobia;o__Terriglobales;f__Acidobacteriaceae;g__Palsa-288;s__	taxonomic classification defined by topology and ANI	classification based on placement in class-level tree	GCA_003132145.1, s__Palsa-288 sp003132145, 95.0, 87.98, 0.735; GCA_003142235.1, s__Palsa-288 sp003142235, 95.0, 86.66, 0.72; GCA_903932155.1, s__Palsa-288 sp903932155, 95.0, 81.78, 0.693; GCA_021851465.1, s__Palsa-288 sp021851465, 95.0, 80.99, 0.519; GCA_003133205.1, s__Palsa-288 sp003133205, 95.0, 79.72, 0.543; GCA_003162875.1, s__Palsa-288 sp003162875, 95.0, 79.44, 0.543	64.19	11	0.99239	Genome not assigned to closest species as it falls outside its pre-defined ANI radius
MAG_20110700_S1M_mb_veryspecific.22~NODE_6285_length_5966_cov_6.127559	Virus_20140700_S21.VIRSorter_NODE_787_length_25871_cov_5_767392-cat_2	5589.12	20110700_S1M_mb_veryspecific.22	1.28734	Virus_20140700_S21.VIRSorter_NODE_787_length_25871_cov_5_767392-cat_2	EMERGEV2_20110700_S1M_mb_veryspecific.22	d__Bacteria;p__Acidobacteriota;c__Terriglobia;o__Terriglobales;f__Acidobacteriaceae;g__Palsa-288;s__	NA	NA	NA	NA	NA	GCA_003142215.1	95	d__Bacteria;p__Acidobacteriota;c__Terriglobia;o__Terriglobales;f__Acidobacteriaceae;g__Palsa-288;s__Palsa-288 sp003142215	90.93	0.803	d__Bacteria;p__Acidobacteriota;c__Terriglobia;o__Terriglobales;f__Acidobacteriaceae;g__Palsa-288;s__	taxonomic classification defined by topology and ANI	classification based on placement in class-level tree	GCA_003132145.1, s__Palsa-288 sp003132145, 95.0, 87.98, 0.735; GCA_003142235.1, s__Palsa-288 sp003142235, 95.0, 86.66, 0.72; GCA_903932155.1, s__Palsa-288 sp903932155, 95.0, 81.78, 0.693; GCA_021851465.1, s__Palsa-288 sp021851465, 95.0, 80.99, 0.519; GCA_003133205.1, s__Palsa-288 sp003133205, 95.0, 79.72, 0.543; GCA_003162875.1, s__Palsa-288 sp003162875, 95.0, 79.44, 0.543	64.19	11	0.99239	Genome not assigned to closest species as it falls outside its pre-defined ANI radius
MAG_20110700_S1M_mb_veryspecific.22~NODE_8202_length_5025_cov_6.492757	Virus_20120700_S1D.VIRSorter_NODE_3921_length_38831_cov_11_763539-cat_2	699.221	20110700_S1M_mb_veryspecific.22	-0.216017	Virus_20120700_S1D.VIRSorter_NODE_3921_length_38831_cov_11_763539-cat_2	EMERGEV2_20110700_S1M_mb_veryspecific.22	d__Bacteria;p__Acidobacteriota;c__Terriglobia;o__Terriglobales;f__Acidobacteriaceae;g__Palsa-288;s__	NA	NA	NA	NA	NA	GCA_003142215.1	95	d__Bacteria;p__Acidobacteriota;c__Terriglobia;o__Terriglobales;f__Acidobacteriaceae;g__Palsa-288;s__Palsa-288 sp003142215	90.93	0.803	d__Bacteria;p__Acidobacteriota;c__Terriglobia;o__Terriglobales;f__Acidobacteriaceae;g__Palsa-288;s__	taxonomic classification defined by topology and ANI	classification based on placement in class-level tree	GCA_003132145.1, s__Palsa-288 sp003132145, 95.0, 87.98, 0.735; GCA_003142235.1, s__Palsa-288 sp003142235, 95.0, 86.66, 0.72; GCA_903932155.1, s__Palsa-288 sp903932155, 95.0, 81.78, 0.693; GCA_021851465.1, s__Palsa-288 sp021851465, 95.0, 80.99, 0.519; GCA_003133205.1, s__Palsa-288 sp003133205, 95.0, 79.72, 0.543; GCA_003162875.1, s__Palsa-288 sp003162875, 95.0, 79.44, 0.543	64.19	11	0.99239	Genome not assigned to closest species as it falls outside its pre-defined ANI radius
MAG_20110700_S1M_mb_veryspecific.22~NODE_5609_length_6402_cov_8.337955	Virus_20120700_S1D.VIRSorter_NODE_3921_length_38831_cov_11_763539-cat_2	1694.74	20110700_S1M_mb_veryspecific.22	0.0900452	Virus_20120700_S1D.VIRSorter_NODE_3921_length_38831_cov_11_763539-cat_2	EMERGEV2_20110700_S1M_mb_veryspecific.22	d__Bacteria;p__Acidobacteriota;c__Terriglobia;o__Terriglobales;f__Acidobacteriaceae;g__Palsa-288;s__	NA	NA	NA	NA	NA	GCA_003142215.1	95	d__Bacteria;p__Acidobacteriota;c__Terriglobia;o__Terriglobales;f__Acidobacteriaceae;g__Palsa-288;s__Palsa-288 sp003142215	90.93	0.803	d__Bacteria;p__Acidobacteriota;c__Terriglobia;o__Terriglobales;f__Acidobacteriaceae;g__Palsa-288;s__	taxonomic classification defined by topology and ANI	classification based on placement in class-level tree	GCA_003132145.1, s__Palsa-288 sp003132145, 95.0, 87.98, 0.735; GCA_003142235.1, s__Palsa-288 sp003142235, 95.0, 86.66, 0.72; GCA_903932155.1, s__Palsa-288 sp903932155, 95.0, 81.78, 0.693; GCA_021851465.1, s__Palsa-288 sp021851465, 95.0, 80.99, 0.519; GCA_003133205.1, s__Palsa-288 sp003133205, 95.0, 79.72, 0.543; GCA_003162875.1, s__Palsa-288 sp003162875, 95.0, 79.44, 0.543	64.19	11	0.99239	Genome not assigned to closest species as it falls outside its pre-defined ANI radius
MAG_20110700_S1M_mb_veryspecific.22~NODE_5580_length_6428_cov_6.851091	Virus_20170700_S24.VIRSorter_NODE_104_length_67801_cov_18_825495_gene_20_gene_65-23314-65483-cat_5	5310.03	20110700_S1M_mb_veryspecific.22	1.20153	Virus_20170700_S24.VIRSorter_NODE_104_length_67801_cov_18_825495_gene_20_gene_65-23314-65483-cat_5	EMERGEV2_20110700_S1M_mb_veryspecific.22	d__Bacteria;p__Acidobacteriota;c__Terriglobia;o__Terriglobales;f__Acidobacteriaceae;g__Palsa-288;s__	NA	NA	NA	NA	NA	GCA_003142215.1	95	d__Bacteria;p__Acidobacteriota;c__Terriglobia;o__Terriglobales;f__Acidobacteriaceae;g__Palsa-288;s__Palsa-288 sp003142215	90.93	0.803	d__Bacteria;p__Acidobacteriota;c__Terriglobia;o__Terriglobales;f__Acidobacteriaceae;g__Palsa-288;s__	taxonomic classification defined by topology and ANI	classification based on placement in class-level tree	GCA_003132145.1, s__Palsa-288 sp003132145, 95.0, 87.98, 0.735; GCA_003142235.1, s__Palsa-288 sp003142235, 95.0, 86.66, 0.72; GCA_903932155.1, s__Palsa-288 sp903932155, 95.0, 81.78, 0.693; GCA_021851465.1, s__Palsa-288 sp021851465, 95.0, 80.99, 0.519; GCA_003133205.1, s__Palsa-288 sp003133205, 95.0, 79.72, 0.543; GCA_003162875.1, s__Palsa-288 sp003162875, 95.0, 79.44, 0.543	64.19	11	0.99239	Genome not assigned to closest species as it falls outside its pre-defined ANI radius
MAG_20110700_S1M_mb_veryspecific.22~NODE_5580_length_6428_cov_6.851091	Virus_QGNH01000036.1	299.622	20110700_S1M_mb_veryspecific.22	-0.338869	Virus_QGNH01000036.1	EMERGEV2_20110700_S1M_mb_veryspecific.22	d__Bacteria;p__Acidobacteriota;c__Terriglobia;o__Terriglobales;f__Acidobacteriaceae;g__Palsa-288;s__	NA	NA	NA	NA	NA	GCA_003142215.1	95	d__Bacteria;p__Acidobacteriota;c__Terriglobia;o__Terriglobales;f__Acidobacteriaceae;g__Palsa-288;s__Palsa-288 sp003142215	90.93	0.803	d__Bacteria;p__Acidobacteriota;c__Terriglobia;o__Terriglobales;f__Acidobacteriaceae;g__Palsa-288;s__	taxonomic classification defined by topology and ANI	classification based on placement in class-level tree	GCA_003132145.1, s__Palsa-288 sp003132145, 95.0, 87.98, 0.735; GCA_003142235.1, s__Palsa-288 sp003142235, 95.0, 86.66, 0.72; GCA_903932155.1, s__Palsa-288 sp903932155, 95.0, 81.78, 0.693; GCA_021851465.1, s__Palsa-288 sp021851465, 95.0, 80.99, 0.519; GCA_003133205.1, s__Palsa-288 sp003133205, 95.0, 79.72, 0.543; GCA_003162875.1, s__Palsa-288 sp003162875, 95.0, 79.44, 0.543	64.19	11	0.99239	Genome not assigned to closest species as it falls outside its pre-defined ANI radius
MAG_20110700_S1M_mb_veryspecific.22~NODE_10976_length_4118_cov_5.959882	Virus_20120700_S1D.VIRSorter_NODE_3921_length_38831_cov_11_763539-cat_2	179.247	20110700_S1M_mb_veryspecific.22	-0.375877	Virus_20120700_S1D.VIRSorter_NODE_3921_length_38831_cov_11_763539-cat_2	EMERGEV2_20110700_S1M_mb_veryspecific.22	d__Bacteria;p__Acidobacteriota;c__Terriglobia;o__Terriglobales;f__Acidobacteriaceae;g__Palsa-288;s__	NA	NA	NA	NA	NA	GCA_003142215.1	95	d__Bacteria;p__Acidobacteriota;c__Terriglobia;o__Terriglobales;f__Acidobacteriaceae;g__Palsa-288;s__Palsa-288 sp003142215	90.93	0.803	d__Bacteria;p__Acidobacteriota;c__Terriglobia;o__Terriglobales;f__Acidobacteriaceae;g__Palsa-288;s__	taxonomic classification defined by topology and ANI	classification based on placement in class-level tree	GCA_003132145.1, s__Palsa-288 sp003132145, 95.0, 87.98, 0.735; GCA_003142235.1, s__Palsa-288 sp003142235, 95.0, 86.66, 0.72; GCA_903932155.1, s__Palsa-288 sp903932155, 95.0, 81.78, 0.693; GCA_021851465.1, s__Palsa-288 sp021851465, 95.0, 80.99, 0.519; GCA_003133205.1, s__Palsa-288 sp003133205, 95.0, 79.72, 0.543; GCA_003162875.1, s__Palsa-288 sp003162875, 95.0, 79.44, 0.543	64.19	11	0.99239	Genome not assigned to closest species as it falls outside its pre-defined ANI radius
MAG_20110700_S1M_mb_veryspecific.22~NODE_3200_length_9322_cov_6.848387	Virus_QGNH01001761.1	5084.12	20110700_S1M_mb_veryspecific.22	1.13208	Virus_QGNH01001761.1	EMERGEV2_20110700_S1M_mb_veryspecific.22	d__Bacteria;p__Acidobacteriota;c__Terriglobia;o__Terriglobales;f__Acidobacteriaceae;g__Palsa-288;s__	NA	NA	NA	NA	NA	GCA_003142215.1	95	d__Bacteria;p__Acidobacteriota;c__Terriglobia;o__Terriglobales;f__Acidobacteriaceae;g__Palsa-288;s__Palsa-288 sp003142215	90.93	0.803	d__Bacteria;p__Acidobacteriota;c__Terriglobia;o__Terriglobales;f__Acidobacteriaceae;g__Palsa-288;s__	taxonomic classification defined by topology and ANI	classification based on placement in class-level tree	GCA_003132145.1, s__Palsa-288 sp003132145, 95.0, 87.98, 0.735; GCA_003142235.1, s__Palsa-288 sp003142235, 95.0, 86.66, 0.72; GCA_903932155.1, s__Palsa-288 sp903932155, 95.0, 81.78, 0.693; GCA_021851465.1, s__Palsa-288 sp021851465, 95.0, 80.99, 0.519; GCA_003133205.1, s__Palsa-288 sp003133205, 95.0, 79.72, 0.543; GCA_003162875.1, s__Palsa-288 sp003162875, 95.0, 79.44, 0.543	64.19	11	0.99239	Genome not assigned to closest species as it falls outside its pre-defined ANI radius
MAG_20110700_S1M_mb_veryspecific.22~NODE_20591_length_2680_cov_5.504000	Virus_20170700_S24.VIRSorter_NODE_104_length_67801_cov_18_825495_gene_20_gene_65-23314-65483-cat_5	526.223	20110700_S1M_mb_veryspecific.22	-0.269203	Virus_20170700_S24.VIRSorter_NODE_104_length_67801_cov_18_825495_gene_20_gene_65-23314-65483-cat_5	EMERGEV2_20110700_S1M_mb_veryspecific.22	d__Bacteria;p__Acidobacteriota;c__Terriglobia;o__Terriglobales;f__Acidobacteriaceae;g__Palsa-288;s__	NA	NA	NA	NA	NA	GCA_003142215.1	95	d__Bacteria;p__Acidobacteriota;c__Terriglobia;o__Terriglobales;f__Acidobacteriaceae;g__Palsa-288;s__Palsa-288 sp003142215	90.93	0.803	d__Bacteria;p__Acidobacteriota;c__Terriglobia;o__Terriglobales;f__Acidobacteriaceae;g__Palsa-288;s__	taxonomic classification defined by topology and ANI	classification based on placement in class-level tree	GCA_003132145.1, s__Palsa-288 sp003132145, 95.0, 87.98, 0.735; GCA_003142235.1, s__Palsa-288 sp003142235, 95.0, 86.66, 0.72; GCA_903932155.1, s__Palsa-288 sp903932155, 95.0, 81.78, 0.693; GCA_021851465.1, s__Palsa-288 sp021851465, 95.0, 80.99, 0.519; GCA_003133205.1, s__Palsa-288 sp003133205, 95.0, 79.72, 0.543; GCA_003162875.1, s__Palsa-288 sp003162875, 95.0, 79.44, 0.543	64.19	11	0.99239	Genome not assigned to closest species as it falls outside its pre-defined ANI radius
MAG_20110700_S1M_mb_veryspecific.22~NODE_1682_length_14007_cov_6.114966	Virus_20120700_S1D.VIRSorter_NODE_3921_length_38831_cov_11_763539-cat_2	450.338	20110700_S1M_mb_veryspecific.22	-0.292533	Virus_20120700_S1D.VIRSorter_NODE_3921_length_38831_cov_11_763539-cat_2	EMERGEV2_20110700_S1M_mb_veryspecific.22	d__Bacteria;p__Acidobacteriota;c__Terriglobia;o__Terriglobales;f__Acidobacteriaceae;g__Palsa-288;s__	NA	NA	NA	NA	NA	GCA_003142215.1	95	d__Bacteria;p__Acidobacteriota;c__Terriglobia;o__Terriglobales;f__Acidobacteriaceae;g__Palsa-288;s__Palsa-288 sp003142215	90.93	0.803	d__Bacteria;p__Acidobacteriota;c__Terriglobia;o__Terriglobales;f__Acidobacteriaceae;g__Palsa-288;s__	taxonomic classification defined by topology and ANI	classification based on placement in class-level tree	GCA_003132145.1, s__Palsa-288 sp003132145, 95.0, 87.98, 0.735; GCA_003142235.1, s__Palsa-288 sp003142235, 95.0, 86.66, 0.72; GCA_903932155.1, s__Palsa-288 sp903932155, 95.0, 81.78, 0.693; GCA_021851465.1, s__Palsa-288 sp021851465, 95.0, 80.99, 0.519; GCA_003133205.1, s__Palsa-288 sp003133205, 95.0, 79.72, 0.543; GCA_003162875.1, s__Palsa-288 sp003162875, 95.0, 79.44, 0.543	64.19	11	0.99239	Genome not assigned to closest species as it falls outside its pre-defined ANI radius
MAG_20110700_S1M_mb_veryspecific.22~NODE_1682_length_14007_cov_6.114966	Virus_20120700_S1D.VIRSorter_NODE_13652_length_19488_cov_6_348737-cat_2	2349.38	20110700_S1M_mb_veryspecific.22	0.291308	Virus_20120700_S1D.VIRSorter_NODE_13652_length_19488_cov_6_348737-cat_2	EMERGEV2_20110700_S1M_mb_veryspecific.22	d__Bacteria;p__Acidobacteriota;c__Terriglobia;o__Terriglobales;f__Acidobacteriaceae;g__Palsa-288;s__	NA	NA	NA	NA	NA	GCA_003142215.1	95	d__Bacteria;p__Acidobacteriota;c__Terriglobia;o__Terriglobales;f__Acidobacteriaceae;g__Palsa-288;s__Palsa-288 sp003142215	90.93	0.803	d__Bacteria;p__Acidobacteriota;c__Terriglobia;o__Terriglobales;f__Acidobacteriaceae;g__Palsa-288;s__	taxonomic classification defined by topology and ANI	classification based on placement in class-level tree	GCA_003132145.1, s__Palsa-288 sp003132145, 95.0, 87.98, 0.735; GCA_003142235.1, s__Palsa-288 sp003142235, 95.0, 86.66, 0.72; GCA_903932155.1, s__Palsa-288 sp903932155, 95.0, 81.78, 0.693; GCA_021851465.1, s__Palsa-288 sp021851465, 95.0, 80.99, 0.519; GCA_003133205.1, s__Palsa-288 sp003133205, 95.0, 79.72, 0.543; GCA_003162875.1, s__Palsa-288 sp003162875, 95.0, 79.44, 0.543	64.19	11	0.99239	Genome not assigned to closest species as it falls outside its pre-defined ANI radius
MAG_20110700_S1M_mb_veryspecific.22~NODE_1682_length_14007_cov_6.114966	Virus_QGNH01001779.1	239.844	20110700_S1M_mb_veryspecific.22	-0.357247	Virus_QGNH01001779.1	EMERGEV2_20110700_S1M_mb_veryspecific.22	d__Bacteria;p__Acidobacteriota;c__Terriglobia;o__Terriglobales;f__Acidobacteriaceae;g__Palsa-288;s__	NA	NA	NA	NA	NA	GCA_003142215.1	95	d__Bacteria;p__Acidobacteriota;c__Terriglobia;o__Terriglobales;f__Acidobacteriaceae;g__Palsa-288;s__Palsa-288 sp003142215	90.93	0.803	d__Bacteria;p__Acidobacteriota;c__Terriglobia;o__Terriglobales;f__Acidobacteriaceae;g__Palsa-288;s__	taxonomic classification defined by topology and ANI	classification based on placement in class-level tree	GCA_003132145.1, s__Palsa-288 sp003132145, 95.0, 87.98, 0.735; GCA_003142235.1, s__Palsa-288 sp003142235, 95.0, 86.66, 0.72; GCA_903932155.1, s__Palsa-288 sp903932155, 95.0, 81.78, 0.693; GCA_021851465.1, s__Palsa-288 sp021851465, 95.0, 80.99, 0.519; GCA_003133205.1, s__Palsa-288 sp003133205, 95.0, 79.72, 0.543; GCA_003162875.1, s__Palsa-288 sp003162875, 95.0, 79.44, 0.543	64.19	11	0.99239	Genome not assigned to closest species as it falls outside its pre-defined ANI radius
MAG_20110700_S1M_mb_veryspecific.22~NODE_4750_length_7129_cov_5.748940	Virus_QGNH01001694.1	4112.38	20110700_S1M_mb_veryspecific.22	0.833327	Virus_QGNH01001694.1	EMERGEV2_20110700_S1M_mb_veryspecific.22	d__Bacteria;p__Acidobacteriota;c__Terriglobia;o__Terriglobales;f__Acidobacteriaceae;g__Palsa-288;s__	NA	NA	NA	NA	NA	GCA_003142215.1	95	d__Bacteria;p__Acidobacteriota;c__Terriglobia;o__Terriglobales;f__Acidobacteriaceae;g__Palsa-288;s__Palsa-288 sp003142215	90.93	0.803	d__Bacteria;p__Acidobacteriota;c__Terriglobia;o__Terriglobales;f__Acidobacteriaceae;g__Palsa-288;s__	taxonomic classification defined by topology and ANI	classification based on placement in class-level tree	GCA_003132145.1, s__Palsa-288 sp003132145, 95.0, 87.98, 0.735; GCA_003142235.1, s__Palsa-288 sp003142235, 95.0, 86.66, 0.72; GCA_903932155.1, s__Palsa-288 sp903932155, 95.0, 81.78, 0.693; GCA_021851465.1, s__Palsa-288 sp021851465, 95.0, 80.99, 0.519; GCA_003133205.1, s__Palsa-288 sp003133205, 95.0, 79.72, 0.543; GCA_003162875.1, s__Palsa-288 sp003162875, 95.0, 79.44, 0.543	64.19	11	0.99239	Genome not assigned to closest species as it falls outside its pre-defined ANI radius
MAG_20110700_S1M_mb_veryspecific.22~NODE_11964_length_3892_cov_7.303362	Virus_20110800_S2D.VIRSorter_NODE_177_length_49706_cov_9_871523-cat_2	5098.13	20110700_S1M_mb_veryspecific.22	1.13639	Virus_20110800_S2D.VIRSorter_NODE_177_length_49706_cov_9_871523-cat_2	EMERGEV2_20110700_S1M_mb_veryspecific.22	d__Bacteria;p__Acidobacteriota;c__Terriglobia;o__Terriglobales;f__Acidobacteriaceae;g__Palsa-288;s__	NA	NA	NA	NA	NA	GCA_003142215.1	95	d__Bacteria;p__Acidobacteriota;c__Terriglobia;o__Terriglobales;f__Acidobacteriaceae;g__Palsa-288;s__Palsa-288 sp003142215	90.93	0.803	d__Bacteria;p__Acidobacteriota;c__Terriglobia;o__Terriglobales;f__Acidobacteriaceae;g__Palsa-288;s__	taxonomic classification defined by topology and ANI	classification based on placement in class-level tree	GCA_003132145.1, s__Palsa-288 sp003132145, 95.0, 87.98, 0.735; GCA_003142235.1, s__Palsa-288 sp003142235, 95.0, 86.66, 0.72; GCA_903932155.1, s__Palsa-288 sp903932155, 95.0, 81.78, 0.693; GCA_021851465.1, s__Palsa-288 sp021851465, 95.0, 80.99, 0.519; GCA_003133205.1, s__Palsa-288 sp003133205, 95.0, 79.72, 0.543; GCA_003162875.1, s__Palsa-288 sp003162875, 95.0, 79.44, 0.543	64.19	11	0.99239	Genome not assigned to closest species as it falls outside its pre-defined ANI radius
MAG_20110700_S1M_mb_veryspecific.22~NODE_11964_length_3892_cov_7.303362	Virus_20170700_S24.VIRSorter_NODE_104_length_67801_cov_18_825495_gene_20_gene_65-23314-65483-cat_5	154.573	20110700_S1M_mb_veryspecific.22	-0.383463	Virus_20170700_S24.VIRSorter_NODE_104_length_67801_cov_18_825495_gene_20_gene_65-23314-65483-cat_5	EMERGEV2_20110700_S1M_mb_veryspecific.22	d__Bacteria;p__Acidobacteriota;c__Terriglobia;o__Terriglobales;f__Acidobacteriaceae;g__Palsa-288;s__	NA	NA	NA	NA	NA	GCA_003142215.1	95	d__Bacteria;p__Acidobacteriota;c__Terriglobia;o__Terriglobales;f__Acidobacteriaceae;g__Palsa-288;s__Palsa-288 sp003142215	90.93	0.803	d__Bacteria;p__Acidobacteriota;c__Terriglobia;o__Terriglobales;f__Acidobacteriaceae;g__Palsa-288;s__	taxonomic classification defined by topology and ANI	classification based on placement in class-level tree	GCA_003132145.1, s__Palsa-288 sp003132145, 95.0, 87.98, 0.735; GCA_003142235.1, s__Palsa-288 sp003142235, 95.0, 86.66, 0.72; GCA_903932155.1, s__Palsa-288 sp903932155, 95.0, 81.78, 0.693; GCA_021851465.1, s__Palsa-288 sp021851465, 95.0, 80.99, 0.519; GCA_003133205.1, s__Palsa-288 sp003133205, 95.0, 79.72, 0.543; GCA_003162875.1, s__Palsa-288 sp003162875, 95.0, 79.44, 0.543	64.19	11	0.99239	Genome not assigned to closest species as it falls outside its pre-defined ANI radius
MAG_20110700_S1M_mb_veryspecific.22~NODE_11964_length_3892_cov_7.303362	Virus_20120700_S1D.VIRSorter_NODE_3921_length_38831_cov_11_763539-cat_2	387.12	20110700_S1M_mb_veryspecific.22	-0.311969	Virus_20120700_S1D.VIRSorter_NODE_3921_length_38831_cov_11_763539-cat_2	EMERGEV2_20110700_S1M_mb_veryspecific.22	d__Bacteria;p__Acidobacteriota;c__Terriglobia;o__Terriglobales;f__Acidobacteriaceae;g__Palsa-288;s__	NA	NA	NA	NA	NA	GCA_003142215.1	95	d__Bacteria;p__Acidobacteriota;c__Terriglobia;o__Terriglobales;f__Acidobacteriaceae;g__Palsa-288;s__Palsa-288 sp003142215	90.93	0.803	d__Bacteria;p__Acidobacteriota;c__Terriglobia;o__Terriglobales;f__Acidobacteriaceae;g__Palsa-288;s__	taxonomic classification defined by topology and ANI	classification based on placement in class-level tree	GCA_003132145.1, s__Palsa-288 sp003132145, 95.0, 87.98, 0.735; GCA_003142235.1, s__Palsa-288 sp003142235, 95.0, 86.66, 0.72; GCA_903932155.1, s__Palsa-288 sp903932155, 95.0, 81.78, 0.693; GCA_021851465.1, s__Palsa-288 sp021851465, 95.0, 80.99, 0.519; GCA_003133205.1, s__Palsa-288 sp003133205, 95.0, 79.72, 0.543; GCA_003162875.1, s__Palsa-288 sp003162875, 95.0, 79.44, 0.543	64.19	11	0.99239	Genome not assigned to closest species as it falls outside its pre-defined ANI radius
MAG_20110700_S1M_mb_veryspecific.22~NODE_11964_length_3892_cov_7.303362	Virus_QGNH01000036.1	536.396	20110700_S1M_mb_veryspecific.22	-0.266075	Virus_QGNH01000036.1	EMERGEV2_20110700_S1M_mb_veryspecific.22	d__Bacteria;p__Acidobacteriota;c__Terriglobia;o__Terriglobales;f__Acidobacteriaceae;g__Palsa-288;s__	NA	NA	NA	NA	NA	GCA_003142215.1	95	d__Bacteria;p__Acidobacteriota;c__Terriglobia;o__Terriglobales;f__Acidobacteriaceae;g__Palsa-288;s__Palsa-288 sp003142215	90.93	0.803	d__Bacteria;p__Acidobacteriota;c__Terriglobia;o__Terriglobales;f__Acidobacteriaceae;g__Palsa-288;s__	taxonomic classification defined by topology and ANI	classification based on placement in class-level tree	GCA_003132145.1, s__Palsa-288 sp003132145, 95.0, 87.98, 0.735; GCA_003142235.1, s__Palsa-288 sp003142235, 95.0, 86.66, 0.72; GCA_903932155.1, s__Palsa-288 sp903932155, 95.0, 81.78, 0.693; GCA_021851465.1, s__Palsa-288 sp021851465, 95.0, 80.99, 0.519; GCA_003133205.1, s__Palsa-288 sp003133205, 95.0, 79.72, 0.543; GCA_003162875.1, s__Palsa-288 sp003162875, 95.0, 79.44, 0.543	64.19	11	0.99239	Genome not assigned to closest species as it falls outside its pre-defined ANI radius
MAG_20110700_S1M_mb_veryspecific.22~NODE_1683_length_13999_cov_6.757960	Virus_20170700_S24.VIRSorter_NODE_104_length_67801_cov_18_825495_gene_20_gene_65-23314-65483-cat_5	601.005	20110700_S1M_mb_veryspecific.22	-0.246212	Virus_20170700_S24.VIRSorter_NODE_104_length_67801_cov_18_825495_gene_20_gene_65-23314-65483-cat_5	EMERGEV2_20110700_S1M_mb_veryspecific.22	d__Bacteria;p__Acidobacteriota;c__Terriglobia;o__Terriglobales;f__Acidobacteriaceae;g__Palsa-288;s__	NA	NA	NA	NA	NA	GCA_003142215.1	95	d__Bacteria;p__Acidobacteriota;c__Terriglobia;o__Terriglobales;f__Acidobacteriaceae;g__Palsa-288;s__Palsa-288 sp003142215	90.93	0.803	d__Bacteria;p__Acidobacteriota;c__Terriglobia;o__Terriglobales;f__Acidobacteriaceae;g__Palsa-288;s__	taxonomic classification defined by topology and ANI	classification based on placement in class-level tree	GCA_003132145.1, s__Palsa-288 sp003132145, 95.0, 87.98, 0.735; GCA_003142235.1, s__Palsa-288 sp003142235, 95.0, 86.66, 0.72; GCA_903932155.1, s__Palsa-288 sp903932155, 95.0, 81.78, 0.693; GCA_021851465.1, s__Palsa-288 sp021851465, 95.0, 80.99, 0.519; GCA_003133205.1, s__Palsa-288 sp003133205, 95.0, 79.72, 0.543; GCA_003162875.1, s__Palsa-288 sp003162875, 95.0, 79.44, 0.543	64.19	11	0.99239	Genome not assigned to closest species as it falls outside its pre-defined ANI radius
MAG_20110700_S1M_mb_veryspecific.22~NODE_1683_length_13999_cov_6.757960	Virus_20120700_S1D.VIRSorter_NODE_3921_length_38831_cov_11_763539-cat_2	100.345	20110700_S1M_mb_veryspecific.22	-0.400135	Virus_20120700_S1D.VIRSorter_NODE_3921_length_38831_cov_11_763539-cat_2	EMERGEV2_20110700_S1M_mb_veryspecific.22	d__Bacteria;p__Acidobacteriota;c__Terriglobia;o__Terriglobales;f__Acidobacteriaceae;g__Palsa-288;s__	NA	NA	NA	NA	NA	GCA_003142215.1	95	d__Bacteria;p__Acidobacteriota;c__Terriglobia;o__Terriglobales;f__Acidobacteriaceae;g__Palsa-288;s__Palsa-288 sp003142215	90.93	0.803	d__Bacteria;p__Acidobacteriota;c__Terriglobia;o__Terriglobales;f__Acidobacteriaceae;g__Palsa-288;s__	taxonomic classification defined by topology and ANI	classification based on placement in class-level tree	GCA_003132145.1, s__Palsa-288 sp003132145, 95.0, 87.98, 0.735; GCA_003142235.1, s__Palsa-288 sp003142235, 95.0, 86.66, 0.72; GCA_903932155.1, s__Palsa-288 sp903932155, 95.0, 81.78, 0.693; GCA_021851465.1, s__Palsa-288 sp021851465, 95.0, 80.99, 0.519; GCA_003133205.1, s__Palsa-288 sp003133205, 95.0, 79.72, 0.543; GCA_003162875.1, s__Palsa-288 sp003162875, 95.0, 79.44, 0.543	64.19	11	0.99239	Genome not assigned to closest species as it falls outside its pre-defined ANI radius
MAG_20110700_S1M_mb_veryspecific.22~NODE_1683_length_13999_cov_6.757960	Virus_QGNH01001761.1	297.758	20110700_S1M_mb_veryspecific.22	-0.339442	Virus_QGNH01001761.1	EMERGEV2_20110700_S1M_mb_veryspecific.22	d__Bacteria;p__Acidobacteriota;c__Terriglobia;o__Terriglobales;f__Acidobacteriaceae;g__Palsa-288;s__	NA	NA	NA	NA	NA	GCA_003142215.1	95	d__Bacteria;p__Acidobacteriota;c__Terriglobia;o__Terriglobales;f__Acidobacteriaceae;g__Palsa-288;s__Palsa-288 sp003142215	90.93	0.803	d__Bacteria;p__Acidobacteriota;c__Terriglobia;o__Terriglobales;f__Acidobacteriaceae;g__Palsa-288;s__	taxonomic classification defined by topology and ANI	classification based on placement in class-level tree	GCA_003132145.1, s__Palsa-288 sp003132145, 95.0, 87.98, 0.735; GCA_003142235.1, s__Palsa-288 sp003142235, 95.0, 86.66, 0.72; GCA_903932155.1, s__Palsa-288 sp903932155, 95.0, 81.78, 0.693; GCA_021851465.1, s__Palsa-288 sp021851465, 95.0, 80.99, 0.519; GCA_003133205.1, s__Palsa-288 sp003133205, 95.0, 79.72, 0.543; GCA_003162875.1, s__Palsa-288 sp003162875, 95.0, 79.44, 0.543	64.19	11	0.99239	Genome not assigned to closest species as it falls outside its pre-defined ANI radius
MAG_20110700_S1M_mb_veryspecific.22~NODE_4421_length_7493_cov_6.218069	Virus_20120700_S1D.VIRSorter_NODE_3921_length_38831_cov_11_763539-cat_2	83.4665	20110700_S1M_mb_veryspecific.22	-0.405324	Virus_20120700_S1D.VIRSorter_NODE_3921_length_38831_cov_11_763539-cat_2	EMERGEV2_20110700_S1M_mb_veryspecific.22	d__Bacteria;p__Acidobacteriota;c__Terriglobia;o__Terriglobales;f__Acidobacteriaceae;g__Palsa-288;s__	NA	NA	NA	NA	NA	GCA_003142215.1	95	d__Bacteria;p__Acidobacteriota;c__Terriglobia;o__Terriglobales;f__Acidobacteriaceae;g__Palsa-288;s__Palsa-288 sp003142215	90.93	0.803	d__Bacteria;p__Acidobacteriota;c__Terriglobia;o__Terriglobales;f__Acidobacteriaceae;g__Palsa-288;s__	taxonomic classification defined by topology and ANI	classification based on placement in class-level tree	GCA_003132145.1, s__Palsa-288 sp003132145, 95.0, 87.98, 0.735; GCA_003142235.1, s__Palsa-288 sp003142235, 95.0, 86.66, 0.72; GCA_903932155.1, s__Palsa-288 sp903932155, 95.0, 81.78, 0.693; GCA_021851465.1, s__Palsa-288 sp021851465, 95.0, 80.99, 0.519; GCA_003133205.1, s__Palsa-288 sp003133205, 95.0, 79.72, 0.543; GCA_003162875.1, s__Palsa-288 sp003162875, 95.0, 79.44, 0.543	64.19	11	0.99239	Genome not assigned to closest species as it falls outside its pre-defined ANI radius
MAG_20110700_S1M_mb_veryspecific.22~NODE_5045_length_6874_cov_6.007772	Virus_QGNH01000045.1	8009.2	20110700_S1M_mb_veryspecific.22	2.03137	Virus_QGNH01000045.1	EMERGEV2_20110700_S1M_mb_veryspecific.22	d__Bacteria;p__Acidobacteriota;c__Terriglobia;o__Terriglobales;f__Acidobacteriaceae;g__Palsa-288;s__	NA	NA	NA	NA	NA	GCA_003142215.1	95	d__Bacteria;p__Acidobacteriota;c__Terriglobia;o__Terriglobales;f__Acidobacteriaceae;g__Palsa-288;s__Palsa-288 sp003142215	90.93	0.803	d__Bacteria;p__Acidobacteriota;c__Terriglobia;o__Terriglobales;f__Acidobacteriaceae;g__Palsa-288;s__	taxonomic classification defined by topology and ANI	classification based on placement in class-level tree	GCA_003132145.1, s__Palsa-288 sp003132145, 95.0, 87.98, 0.735; GCA_003142235.1, s__Palsa-288 sp003142235, 95.0, 86.66, 0.72; GCA_903932155.1, s__Palsa-288 sp903932155, 95.0, 81.78, 0.693; GCA_021851465.1, s__Palsa-288 sp021851465, 95.0, 80.99, 0.519; GCA_003133205.1, s__Palsa-288 sp003133205, 95.0, 79.72, 0.543; GCA_003162875.1, s__Palsa-288 sp003162875, 95.0, 79.44, 0.543	64.19	11	0.99239	Genome not assigned to closest species as it falls outside its pre-defined ANI radius
MAG_20110700_S1M_mb_veryspecific.22~NODE_5045_length_6874_cov_6.007772	Virus_QGNH01001761.1	2297.87	20110700_S1M_mb_veryspecific.22	0.275471	Virus_QGNH01001761.1	EMERGEV2_20110700_S1M_mb_veryspecific.22	d__Bacteria;p__Acidobacteriota;c__Terriglobia;o__Terriglobales;f__Acidobacteriaceae;g__Palsa-288;s__	NA	NA	NA	NA	NA	GCA_003142215.1	95	d__Bacteria;p__Acidobacteriota;c__Terriglobia;o__Terriglobales;f__Acidobacteriaceae;g__Palsa-288;s__Palsa-288 sp003142215	90.93	0.803	d__Bacteria;p__Acidobacteriota;c__Terriglobia;o__Terriglobales;f__Acidobacteriaceae;g__Palsa-288;s__	taxonomic classification defined by topology and ANI	classification based on placement in class-level tree	GCA_003132145.1, s__Palsa-288 sp003132145, 95.0, 87.98, 0.735; GCA_003142235.1, s__Palsa-288 sp003142235, 95.0, 86.66, 0.72; GCA_903932155.1, s__Palsa-288 sp903932155, 95.0, 81.78, 0.693; GCA_021851465.1, s__Palsa-288 sp021851465, 95.0, 80.99, 0.519; GCA_003133205.1, s__Palsa-288 sp003133205, 95.0, 79.72, 0.543; GCA_003162875.1, s__Palsa-288 sp003162875, 95.0, 79.44, 0.543	64.19	11	0.99239	Genome not assigned to closest species as it falls outside its pre-defined ANI radius
MAG_20110700_S1M_mb_veryspecific.22~NODE_3173_length_9366_cov_5.783697	Virus_20120700_S1D.VIRSorter_NODE_3921_length_38831_cov_11_763539-cat_2	78.8152	20110700_S1M_mb_veryspecific.22	-0.406754	Virus_20120700_S1D.VIRSorter_NODE_3921_length_38831_cov_11_763539-cat_2	EMERGEV2_20110700_S1M_mb_veryspecific.22	d__Bacteria;p__Acidobacteriota;c__Terriglobia;o__Terriglobales;f__Acidobacteriaceae;g__Palsa-288;s__	NA	NA	NA	NA	NA	GCA_003142215.1	95	d__Bacteria;p__Acidobacteriota;c__Terriglobia;o__Terriglobales;f__Acidobacteriaceae;g__Palsa-288;s__Palsa-288 sp003142215	90.93	0.803	d__Bacteria;p__Acidobacteriota;c__Terriglobia;o__Terriglobales;f__Acidobacteriaceae;g__Palsa-288;s__	taxonomic classification defined by topology and ANI	classification based on placement in class-level tree	GCA_003132145.1, s__Palsa-288 sp003132145, 95.0, 87.98, 0.735; GCA_003142235.1, s__Palsa-288 sp003142235, 95.0, 86.66, 0.72; GCA_903932155.1, s__Palsa-288 sp903932155, 95.0, 81.78, 0.693; GCA_021851465.1, s__Palsa-288 sp021851465, 95.0, 80.99, 0.519; GCA_003133205.1, s__Palsa-288 sp003133205, 95.0, 79.72, 0.543; GCA_003162875.1, s__Palsa-288 sp003162875, 95.0, 79.44, 0.543	64.19	11	0.99239	Genome not assigned to closest species as it falls outside its pre-defined ANI radius
MAG_20110700_S1M_mb_veryspecific.22~NODE_12580_length_3756_cov_5.995947	Virus_20120700_S1D.VIRSorter_NODE_3921_length_38831_cov_11_763539-cat_2	129.248	20110700_S1M_mb_veryspecific.22	-0.391249	Virus_20120700_S1D.VIRSorter_NODE_3921_length_38831_cov_11_763539-cat_2	EMERGEV2_20110700_S1M_mb_veryspecific.22	d__Bacteria;p__Acidobacteriota;c__Terriglobia;o__Terriglobales;f__Acidobacteriaceae;g__Palsa-288;s__	NA	NA	NA	NA	NA	GCA_003142215.1	95	d__Bacteria;p__Acidobacteriota;c__Terriglobia;o__Terriglobales;f__Acidobacteriaceae;g__Palsa-288;s__Palsa-288 sp003142215	90.93	0.803	d__Bacteria;p__Acidobacteriota;c__Terriglobia;o__Terriglobales;f__Acidobacteriaceae;g__Palsa-288;s__	taxonomic classification defined by topology and ANI	classification based on placement in class-level tree	GCA_003132145.1, s__Palsa-288 sp003132145, 95.0, 87.98, 0.735; GCA_003142235.1, s__Palsa-288 sp003142235, 95.0, 86.66, 0.72; GCA_903932155.1, s__Palsa-288 sp903932155, 95.0, 81.78, 0.693; GCA_021851465.1, s__Palsa-288 sp021851465, 95.0, 80.99, 0.519; GCA_003133205.1, s__Palsa-288 sp003133205, 95.0, 79.72, 0.543; GCA_003162875.1, s__Palsa-288 sp003162875, 95.0, 79.44, 0.543	64.19	11	0.99239	Genome not assigned to closest species as it falls outside its pre-defined ANI radius
MAG_20110700_S1M_mb_veryspecific.22~NODE_4531_length_7367_cov_7.075492	Virus_QGNH01001761.1	489.794	20110700_S1M_mb_veryspecific.22	-0.280403	Virus_QGNH01001761.1	EMERGEV2_20110700_S1M_mb_veryspecific.22	d__Bacteria;p__Acidobacteriota;c__Terriglobia;o__Terriglobales;f__Acidobacteriaceae;g__Palsa-288;s__	NA	NA	NA	NA	NA	GCA_003142215.1	95	d__Bacteria;p__Acidobacteriota;c__Terriglobia;o__Terriglobales;f__Acidobacteriaceae;g__Palsa-288;s__Palsa-288 sp003142215	90.93	0.803	d__Bacteria;p__Acidobacteriota;c__Terriglobia;o__Terriglobales;f__Acidobacteriaceae;g__Palsa-288;s__	taxonomic classification defined by topology and ANI	classification based on placement in class-level tree	GCA_003132145.1, s__Palsa-288 sp003132145, 95.0, 87.98, 0.735; GCA_003142235.1, s__Palsa-288 sp003142235, 95.0, 86.66, 0.72; GCA_903932155.1, s__Palsa-288 sp903932155, 95.0, 81.78, 0.693; GCA_021851465.1, s__Palsa-288 sp021851465, 95.0, 80.99, 0.519; GCA_003133205.1, s__Palsa-288 sp003133205, 95.0, 79.72, 0.543; GCA_003162875.1, s__Palsa-288 sp003162875, 95.0, 79.44, 0.543	64.19	11	0.99239	Genome not assigned to closest species as it falls outside its pre-defined ANI radius
MAG_20110700_S1M_mb_veryspecific.22~NODE_4203_length_7777_cov_7.667832	Virus_20120700_S1D.VIRSorter_NODE_3921_length_38831_cov_11_763539-cat_2	819.39	20110700_S1M_mb_veryspecific.22	-0.179072	Virus_20120700_S1D.VIRSorter_NODE_3921_length_38831_cov_11_763539-cat_2	EMERGEV2_20110700_S1M_mb_veryspecific.22	d__Bacteria;p__Acidobacteriota;c__Terriglobia;o__Terriglobales;f__Acidobacteriaceae;g__Palsa-288;s__	NA	NA	NA	NA	NA	GCA_003142215.1	95	d__Bacteria;p__Acidobacteriota;c__Terriglobia;o__Terriglobales;f__Acidobacteriaceae;g__Palsa-288;s__Palsa-288 sp003142215	90.93	0.803	d__Bacteria;p__Acidobacteriota;c__Terriglobia;o__Terriglobales;f__Acidobacteriaceae;g__Palsa-288;s__	taxonomic classification defined by topology and ANI	classification based on placement in class-level tree	GCA_003132145.1, s__Palsa-288 sp003132145, 95.0, 87.98, 0.735; GCA_003142235.1, s__Palsa-288 sp003142235, 95.0, 86.66, 0.72; GCA_903932155.1, s__Palsa-288 sp903932155, 95.0, 81.78, 0.693; GCA_021851465.1, s__Palsa-288 sp021851465, 95.0, 80.99, 0.519; GCA_003133205.1, s__Palsa-288 sp003133205, 95.0, 79.72, 0.543; GCA_003162875.1, s__Palsa-288 sp003162875, 95.0, 79.44, 0.543	64.19	11	0.99239	Genome not assigned to closest species as it falls outside its pre-defined ANI radius
MAG_20110700_S1M_mb_veryspecific.22~NODE_3433_length_8933_cov_5.148569	Virus_20120700_S1D.VIRSorter_NODE_3921_length_38831_cov_11_763539-cat_2	999.471	20110700_S1M_mb_veryspecific.22	-0.123707	Virus_20120700_S1D.VIRSorter_NODE_3921_length_38831_cov_11_763539-cat_2	EMERGEV2_20110700_S1M_mb_veryspecific.22	d__Bacteria;p__Acidobacteriota;c__Terriglobia;o__Terriglobales;f__Acidobacteriaceae;g__Palsa-288;s__	NA	NA	NA	NA	NA	GCA_003142215.1	95	d__Bacteria;p__Acidobacteriota;c__Terriglobia;o__Terriglobales;f__Acidobacteriaceae;g__Palsa-288;s__Palsa-288 sp003142215	90.93	0.803	d__Bacteria;p__Acidobacteriota;c__Terriglobia;o__Terriglobales;f__Acidobacteriaceae;g__Palsa-288;s__	taxonomic classification defined by topology and ANI	classification based on placement in class-level tree	GCA_003132145.1, s__Palsa-288 sp003132145, 95.0, 87.98, 0.735; GCA_003142235.1, s__Palsa-288 sp003142235, 95.0, 86.66, 0.72; GCA_903932155.1, s__Palsa-288 sp903932155, 95.0, 81.78, 0.693; GCA_021851465.1, s__Palsa-288 sp021851465, 95.0, 80.99, 0.519; GCA_003133205.1, s__Palsa-288 sp003133205, 95.0, 79.72, 0.543; GCA_003162875.1, s__Palsa-288 sp003162875, 95.0, 79.44, 0.543	64.19	11	0.99239	Genome not assigned to closest species as it falls outside its pre-defined ANI radius
MAG_20110700_S1M_mb_veryspecific.22~NODE_3433_length_8933_cov_5.148569	Virus_20150700_S15.VIRSorter_NODE_345_length_36733_cov_16_462157-cat_2	129.886	20110700_S1M_mb_veryspecific.22	-0.391053	Virus_20150700_S15.VIRSorter_NODE_345_length_36733_cov_16_462157-cat_2	EMERGEV2_20110700_S1M_mb_veryspecific.22	d__Bacteria;p__Acidobacteriota;c__Terriglobia;o__Terriglobales;f__Acidobacteriaceae;g__Palsa-288;s__	NA	NA	NA	NA	NA	GCA_003142215.1	95	d__Bacteria;p__Acidobacteriota;c__Terriglobia;o__Terriglobales;f__Acidobacteriaceae;g__Palsa-288;s__Palsa-288 sp003142215	90.93	0.803	d__Bacteria;p__Acidobacteriota;c__Terriglobia;o__Terriglobales;f__Acidobacteriaceae;g__Palsa-288;s__	taxonomic classification defined by topology and ANI	classification based on placement in class-level tree	GCA_003132145.1, s__Palsa-288 sp003132145, 95.0, 87.98, 0.735; GCA_003142235.1, s__Palsa-288 sp003142235, 95.0, 86.66, 0.72; GCA_903932155.1, s__Palsa-288 sp903932155, 95.0, 81.78, 0.693; GCA_021851465.1, s__Palsa-288 sp021851465, 95.0, 80.99, 0.519; GCA_003133205.1, s__Palsa-288 sp003133205, 95.0, 79.72, 0.543; GCA_003162875.1, s__Palsa-288 sp003162875, 95.0, 79.44, 0.543	64.19	11	0.99239	Genome not assigned to closest species as it falls outside its pre-defined ANI radius
MAG_20110700_S1M_mb_veryspecific.22~NODE_3433_length_8933_cov_5.148569	Virus_QGNH01001761.1	164.765	20110700_S1M_mb_veryspecific.22	-0.38033	Virus_QGNH01001761.1	EMERGEV2_20110700_S1M_mb_veryspecific.22	d__Bacteria;p__Acidobacteriota;c__Terriglobia;o__Terriglobales;f__Acidobacteriaceae;g__Palsa-288;s__	NA	NA	NA	NA	NA	GCA_003142215.1	95	d__Bacteria;p__Acidobacteriota;c__Terriglobia;o__Terriglobales;f__Acidobacteriaceae;g__Palsa-288;s__Palsa-288 sp003142215	90.93	0.803	d__Bacteria;p__Acidobacteriota;c__Terriglobia;o__Terriglobales;f__Acidobacteriaceae;g__Palsa-288;s__	taxonomic classification defined by topology and ANI	classification based on placement in class-level tree	GCA_003132145.1, s__Palsa-288 sp003132145, 95.0, 87.98, 0.735; GCA_003142235.1, s__Palsa-288 sp003142235, 95.0, 86.66, 0.72; GCA_903932155.1, s__Palsa-288 sp903932155, 95.0, 81.78, 0.693; GCA_021851465.1, s__Palsa-288 sp021851465, 95.0, 80.99, 0.519; GCA_003133205.1, s__Palsa-288 sp003133205, 95.0, 79.72, 0.543; GCA_003162875.1, s__Palsa-288 sp003162875, 95.0, 79.44, 0.543	64.19	11	0.99239	Genome not assigned to closest species as it falls outside its pre-defined ANI radius
MAG_20110700_S1M_mb_veryspecific.22~NODE_2233_length_11705_cov_6.250386	Virus_20120700_S1D.VIRSorter_NODE_3921_length_38831_cov_11_763539-cat_2	179.464	20110700_S1M_mb_veryspecific.22	-0.375811	Virus_20120700_S1D.VIRSorter_NODE_3921_length_38831_cov_11_763539-cat_2	EMERGEV2_20110700_S1M_mb_veryspecific.22	d__Bacteria;p__Acidobacteriota;c__Terriglobia;o__Terriglobales;f__Acidobacteriaceae;g__Palsa-288;s__	NA	NA	NA	NA	NA	GCA_003142215.1	95	d__Bacteria;p__Acidobacteriota;c__Terriglobia;o__Terriglobales;f__Acidobacteriaceae;g__Palsa-288;s__Palsa-288 sp003142215	90.93	0.803	d__Bacteria;p__Acidobacteriota;c__Terriglobia;o__Terriglobales;f__Acidobacteriaceae;g__Palsa-288;s__	taxonomic classification defined by topology and ANI	classification based on placement in class-level tree	GCA_003132145.1, s__Palsa-288 sp003132145, 95.0, 87.98, 0.735; GCA_003142235.1, s__Palsa-288 sp003142235, 95.0, 86.66, 0.72; GCA_903932155.1, s__Palsa-288 sp903932155, 95.0, 81.78, 0.693; GCA_021851465.1, s__Palsa-288 sp021851465, 95.0, 80.99, 0.519; GCA_003133205.1, s__Palsa-288 sp003133205, 95.0, 79.72, 0.543; GCA_003162875.1, s__Palsa-288 sp003162875, 95.0, 79.44, 0.543	64.19	11	0.99239	Genome not assigned to closest species as it falls outside its pre-defined ANI radius
MAG_20110700_S1M_mb_veryspecific.22~NODE_2085_length_12195_cov_7.744316	Virus_QGNH01000036.1	120.476	20110700_S1M_mb_veryspecific.22	-0.393946	Virus_QGNH01000036.1	EMERGEV2_20110700_S1M_mb_veryspecific.22	d__Bacteria;p__Acidobacteriota;c__Terriglobia;o__Terriglobales;f__Acidobacteriaceae;g__Palsa-288;s__	NA	NA	NA	NA	NA	GCA_003142215.1	95	d__Bacteria;p__Acidobacteriota;c__Terriglobia;o__Terriglobales;f__Acidobacteriaceae;g__Palsa-288;s__Palsa-288 sp003142215	90.93	0.803	d__Bacteria;p__Acidobacteriota;c__Terriglobia;o__Terriglobales;f__Acidobacteriaceae;g__Palsa-288;s__	taxonomic classification defined by topology and ANI	classification based on placement in class-level tree	GCA_003132145.1, s__Palsa-288 sp003132145, 95.0, 87.98, 0.735; GCA_003142235.1, s__Palsa-288 sp003142235, 95.0, 86.66, 0.72; GCA_903932155.1, s__Palsa-288 sp903932155, 95.0, 81.78, 0.693; GCA_021851465.1, s__Palsa-288 sp021851465, 95.0, 80.99, 0.519; GCA_003133205.1, s__Palsa-288 sp003133205, 95.0, 79.72, 0.543; GCA_003162875.1, s__Palsa-288 sp003162875, 95.0, 79.44, 0.543	64.19	11	0.99239	Genome not assigned to closest species as it falls outside its pre-defined ANI radius
MAG_20110700_S1M_mb_veryspecific.22~NODE_4970_length_6947_cov_5.885955	Virus_20150700_S15.VIRSorter_NODE_345_length_36733_cov_16_462157-cat_2	625.668	20110700_S1M_mb_veryspecific.22	-0.238629	Virus_20150700_S15.VIRSorter_NODE_345_length_36733_cov_16_462157-cat_2	EMERGEV2_20110700_S1M_mb_veryspecific.22	d__Bacteria;p__Acidobacteriota;c__Terriglobia;o__Terriglobales;f__Acidobacteriaceae;g__Palsa-288;s__	NA	NA	NA	NA	NA	GCA_003142215.1	95	d__Bacteria;p__Acidobacteriota;c__Terriglobia;o__Terriglobales;f__Acidobacteriaceae;g__Palsa-288;s__Palsa-288 sp003142215	90.93	0.803	d__Bacteria;p__Acidobacteriota;c__Terriglobia;o__Terriglobales;f__Acidobacteriaceae;g__Palsa-288;s__	taxonomic classification defined by topology and ANI	classification based on placement in class-level tree	GCA_003132145.1, s__Palsa-288 sp003132145, 95.0, 87.98, 0.735; GCA_003142235.1, s__Palsa-288 sp003142235, 95.0, 86.66, 0.72; GCA_903932155.1, s__Palsa-288 sp903932155, 95.0, 81.78, 0.693; GCA_021851465.1, s__Palsa-288 sp021851465, 95.0, 80.99, 0.519; GCA_003133205.1, s__Palsa-288 sp003133205, 95.0, 79.72, 0.543; GCA_003162875.1, s__Palsa-288 sp003162875, 95.0, 79.44, 0.543	64.19	11	0.99239	Genome not assigned to closest species as it falls outside its pre-defined ANI radius
MAG_20110700_S1M_mb_veryspecific.22~NODE_8212_length_5020_cov_5.547432	Virus_20120700_S1D.VIRSorter_NODE_3921_length_38831_cov_11_763539-cat_2	255.277	20110700_S1M_mb_veryspecific.22	-0.352503	Virus_20120700_S1D.VIRSorter_NODE_3921_length_38831_cov_11_763539-cat_2	EMERGEV2_20110700_S1M_mb_veryspecific.22	d__Bacteria;p__Acidobacteriota;c__Terriglobia;o__Terriglobales;f__Acidobacteriaceae;g__Palsa-288;s__	NA	NA	NA	NA	NA	GCA_003142215.1	95	d__Bacteria;p__Acidobacteriota;c__Terriglobia;o__Terriglobales;f__Acidobacteriaceae;g__Palsa-288;s__Palsa-288 sp003142215	90.93	0.803	d__Bacteria;p__Acidobacteriota;c__Terriglobia;o__Terriglobales;f__Acidobacteriaceae;g__Palsa-288;s__	taxonomic classification defined by topology and ANI	classification based on placement in class-level tree	GCA_003132145.1, s__Palsa-288 sp003132145, 95.0, 87.98, 0.735; GCA_003142235.1, s__Palsa-288 sp003142235, 95.0, 86.66, 0.72; GCA_903932155.1, s__Palsa-288 sp903932155, 95.0, 81.78, 0.693; GCA_021851465.1, s__Palsa-288 sp021851465, 95.0, 80.99, 0.519; GCA_003133205.1, s__Palsa-288 sp003133205, 95.0, 79.72, 0.543; GCA_003162875.1, s__Palsa-288 sp003162875, 95.0, 79.44, 0.543	64.19	11	0.99239	Genome not assigned to closest species as it falls outside its pre-defined ANI radius
MAG_20110700_S1M_mb_veryspecific.22~NODE_2383_length_11271_cov_6.413606	Virus_QGNH01000036.1	5449.47	20110700_S1M_mb_veryspecific.22	1.2444	Virus_QGNH01000036.1	EMERGEV2_20110700_S1M_mb_veryspecific.22	d__Bacteria;p__Acidobacteriota;c__Terriglobia;o__Terriglobales;f__Acidobacteriaceae;g__Palsa-288;s__	NA	NA	NA	NA	NA	GCA_003142215.1	95	d__Bacteria;p__Acidobacteriota;c__Terriglobia;o__Terriglobales;f__Acidobacteriaceae;g__Palsa-288;s__Palsa-288 sp003142215	90.93	0.803	d__Bacteria;p__Acidobacteriota;c__Terriglobia;o__Terriglobales;f__Acidobacteriaceae;g__Palsa-288;s__	taxonomic classification defined by topology and ANI	classification based on placement in class-level tree	GCA_003132145.1, s__Palsa-288 sp003132145, 95.0, 87.98, 0.735; GCA_003142235.1, s__Palsa-288 sp003142235, 95.0, 86.66, 0.72; GCA_903932155.1, s__Palsa-288 sp903932155, 95.0, 81.78, 0.693; GCA_021851465.1, s__Palsa-288 sp021851465, 95.0, 80.99, 0.519; GCA_003133205.1, s__Palsa-288 sp003133205, 95.0, 79.72, 0.543; GCA_003162875.1, s__Palsa-288 sp003162875, 95.0, 79.44, 0.543	64.19	11	0.99239	Genome not assigned to closest species as it falls outside its pre-defined ANI radius
MAG_20110700_S1M_mb_veryspecific.22~NODE_2383_length_11271_cov_6.413606	Virus_QGNH01001761.1	1043.68	20110700_S1M_mb_veryspecific.22	-0.110116	Virus_QGNH01001761.1	EMERGEV2_20110700_S1M_mb_veryspecific.22	d__Bacteria;p__Acidobacteriota;c__Terriglobia;o__Terriglobales;f__Acidobacteriaceae;g__Palsa-288;s__	NA	NA	NA	NA	NA	GCA_003142215.1	95	d__Bacteria;p__Acidobacteriota;c__Terriglobia;o__Terriglobales;f__Acidobacteriaceae;g__Palsa-288;s__Palsa-288 sp003142215	90.93	0.803	d__Bacteria;p__Acidobacteriota;c__Terriglobia;o__Terriglobales;f__Acidobacteriaceae;g__Palsa-288;s__	taxonomic classification defined by topology and ANI	classification based on placement in class-level tree	GCA_003132145.1, s__Palsa-288 sp003132145, 95.0, 87.98, 0.735; GCA_003142235.1, s__Palsa-288 sp003142235, 95.0, 86.66, 0.72; GCA_903932155.1, s__Palsa-288 sp903932155, 95.0, 81.78, 0.693; GCA_021851465.1, s__Palsa-288 sp021851465, 95.0, 80.99, 0.519; GCA_003133205.1, s__Palsa-288 sp003133205, 95.0, 79.72, 0.543; GCA_003162875.1, s__Palsa-288 sp003162875, 95.0, 79.44, 0.543	64.19	11	0.99239	Genome not assigned to closest species as it falls outside its pre-defined ANI radius
MAG_20110700_S1M_mb_veryspecific.22~NODE_1118_length_17890_cov_5.810597	Virus_QGNH01001761.1	84.4922	20110700_S1M_mb_veryspecific.22	-0.405009	Virus_QGNH01001761.1	EMERGEV2_20110700_S1M_mb_veryspecific.22	d__Bacteria;p__Acidobacteriota;c__Terriglobia;o__Terriglobales;f__Acidobacteriaceae;g__Palsa-288;s__	NA	NA	NA	NA	NA	GCA_003142215.1	95	d__Bacteria;p__Acidobacteriota;c__Terriglobia;o__Terriglobales;f__Acidobacteriaceae;g__Palsa-288;s__Palsa-288 sp003142215	90.93	0.803	d__Bacteria;p__Acidobacteriota;c__Terriglobia;o__Terriglobales;f__Acidobacteriaceae;g__Palsa-288;s__	taxonomic classification defined by topology and ANI	classification based on placement in class-level tree	GCA_003132145.1, s__Palsa-288 sp003132145, 95.0, 87.98, 0.735; GCA_003142235.1, s__Palsa-288 sp003142235, 95.0, 86.66, 0.72; GCA_903932155.1, s__Palsa-288 sp903932155, 95.0, 81.78, 0.693; GCA_021851465.1, s__Palsa-288 sp021851465, 95.0, 80.99, 0.519; GCA_003133205.1, s__Palsa-288 sp003133205, 95.0, 79.72, 0.543; GCA_003162875.1, s__Palsa-288 sp003162875, 95.0, 79.44, 0.543	64.19	11	0.99239	Genome not assigned to closest species as it falls outside its pre-defined ANI radius
MAG_20110700_S1M_mb_veryspecific.22~NODE_1252_length_16669_cov_6.318346	Virus_20120700_S1D.VIRSorter_NODE_3921_length_38831_cov_11_763539-cat_2	74.0537	20110700_S1M_mb_veryspecific.22	-0.408218	Virus_20120700_S1D.VIRSorter_NODE_3921_length_38831_cov_11_763539-cat_2	EMERGEV2_20110700_S1M_mb_veryspecific.22	d__Bacteria;p__Acidobacteriota;c__Terriglobia;o__Terriglobales;f__Acidobacteriaceae;g__Palsa-288;s__	NA	NA	NA	NA	NA	GCA_003142215.1	95	d__Bacteria;p__Acidobacteriota;c__Terriglobia;o__Terriglobales;f__Acidobacteriaceae;g__Palsa-288;s__Palsa-288 sp003142215	90.93	0.803	d__Bacteria;p__Acidobacteriota;c__Terriglobia;o__Terriglobales;f__Acidobacteriaceae;g__Palsa-288;s__	taxonomic classification defined by topology and ANI	classification based on placement in class-level tree	GCA_003132145.1, s__Palsa-288 sp003132145, 95.0, 87.98, 0.735; GCA_003142235.1, s__Palsa-288 sp003142235, 95.0, 86.66, 0.72; GCA_903932155.1, s__Palsa-288 sp903932155, 95.0, 81.78, 0.693; GCA_021851465.1, s__Palsa-288 sp021851465, 95.0, 80.99, 0.519; GCA_003133205.1, s__Palsa-288 sp003133205, 95.0, 79.72, 0.543; GCA_003162875.1, s__Palsa-288 sp003162875, 95.0, 79.44, 0.543	64.19	11	0.99239	Genome not assigned to closest species as it falls outside its pre-defined ANI radius
MAG_20110700_S1M_mb_veryspecific.22~NODE_1252_length_16669_cov_6.318346	Virus_20120700_S1D.VIRSorter_NODE_13652_length_19488_cov_6_348737-cat_2	600.961	20110700_S1M_mb_veryspecific.22	-0.246226	Virus_20120700_S1D.VIRSorter_NODE_13652_length_19488_cov_6_348737-cat_2	EMERGEV2_20110700_S1M_mb_veryspecific.22	d__Bacteria;p__Acidobacteriota;c__Terriglobia;o__Terriglobales;f__Acidobacteriaceae;g__Palsa-288;s__	NA	NA	NA	NA	NA	GCA_003142215.1	95	d__Bacteria;p__Acidobacteriota;c__Terriglobia;o__Terriglobales;f__Acidobacteriaceae;g__Palsa-288;s__Palsa-288 sp003142215	90.93	0.803	d__Bacteria;p__Acidobacteriota;c__Terriglobia;o__Terriglobales;f__Acidobacteriaceae;g__Palsa-288;s__	taxonomic classification defined by topology and ANI	classification based on placement in class-level tree	GCA_003132145.1, s__Palsa-288 sp003132145, 95.0, 87.98, 0.735; GCA_003142235.1, s__Palsa-288 sp003142235, 95.0, 86.66, 0.72; GCA_903932155.1, s__Palsa-288 sp903932155, 95.0, 81.78, 0.693; GCA_021851465.1, s__Palsa-288 sp021851465, 95.0, 80.99, 0.519; GCA_003133205.1, s__Palsa-288 sp003133205, 95.0, 79.72, 0.543; GCA_003162875.1, s__Palsa-288 sp003162875, 95.0, 79.44, 0.543	64.19	11	0.99239	Genome not assigned to closest species as it falls outside its pre-defined ANI radius
MAG_20110700_S1M_mb_veryspecific.22~NODE_13164_length_3638_cov_5.979905	Virus_QGNH01000036.1	534.63	20110700_S1M_mb_veryspecific.22	-0.266618	Virus_QGNH01000036.1	EMERGEV2_20110700_S1M_mb_veryspecific.22	d__Bacteria;p__Acidobacteriota;c__Terriglobia;o__Terriglobales;f__Acidobacteriaceae;g__Palsa-288;s__	NA	NA	NA	NA	NA	GCA_003142215.1	95	d__Bacteria;p__Acidobacteriota;c__Terriglobia;o__Terriglobales;f__Acidobacteriaceae;g__Palsa-288;s__Palsa-288 sp003142215	90.93	0.803	d__Bacteria;p__Acidobacteriota;c__Terriglobia;o__Terriglobales;f__Acidobacteriaceae;g__Palsa-288;s__	taxonomic classification defined by topology and ANI	classification based on placement in class-level tree	GCA_003132145.1, s__Palsa-288 sp003132145, 95.0, 87.98, 0.735; GCA_003142235.1, s__Palsa-288 sp003142235, 95.0, 86.66, 0.72; GCA_903932155.1, s__Palsa-288 sp903932155, 95.0, 81.78, 0.693; GCA_021851465.1, s__Palsa-288 sp021851465, 95.0, 80.99, 0.519; GCA_003133205.1, s__Palsa-288 sp003133205, 95.0, 79.72, 0.543; GCA_003162875.1, s__Palsa-288 sp003162875, 95.0, 79.44, 0.543	64.19	11	0.99239	Genome not assigned to closest species as it falls outside its pre-defined ANI radius
MAG_20110700_S1M_mb_veryspecific.22~NODE_1084_length_18256_cov_7.224054	Virus_QGNH01001761.1	1539.09	20110700_S1M_mb_veryspecific.22	0.0421924	Virus_QGNH01001761.1	EMERGEV2_20110700_S1M_mb_veryspecific.22	d__Bacteria;p__Acidobacteriota;c__Terriglobia;o__Terriglobales;f__Acidobacteriaceae;g__Palsa-288;s__	NA	NA	NA	NA	NA	GCA_003142215.1	95	d__Bacteria;p__Acidobacteriota;c__Terriglobia;o__Terriglobales;f__Acidobacteriaceae;g__Palsa-288;s__Palsa-288 sp003142215	90.93	0.803	d__Bacteria;p__Acidobacteriota;c__Terriglobia;o__Terriglobales;f__Acidobacteriaceae;g__Palsa-288;s__	taxonomic classification defined by topology and ANI	classification based on placement in class-level tree	GCA_003132145.1, s__Palsa-288 sp003132145, 95.0, 87.98, 0.735; GCA_003142235.1, s__Palsa-288 sp003142235, 95.0, 86.66, 0.72; GCA_903932155.1, s__Palsa-288 sp903932155, 95.0, 81.78, 0.693; GCA_021851465.1, s__Palsa-288 sp021851465, 95.0, 80.99, 0.519; GCA_003133205.1, s__Palsa-288 sp003133205, 95.0, 79.72, 0.543; GCA_003162875.1, s__Palsa-288 sp003162875, 95.0, 79.44, 0.543	64.19	11	0.99239	Genome not assigned to closest species as it falls outside its pre-defined ANI radius
MAG_20110700_S1M_mb_veryspecific.22~NODE_6404_length_5893_cov_5.353888	Virus_20170700_S24.VIRSorter_NODE_104_length_67801_cov_18_825495_gene_20_gene_65-23314-65483-cat_5	598.676	20110700_S1M_mb_veryspecific.22	-0.246928	Virus_20170700_S24.VIRSorter_NODE_104_length_67801_cov_18_825495_gene_20_gene_65-23314-65483-cat_5	EMERGEV2_20110700_S1M_mb_veryspecific.22	d__Bacteria;p__Acidobacteriota;c__Terriglobia;o__Terriglobales;f__Acidobacteriaceae;g__Palsa-288;s__	NA	NA	NA	NA	NA	GCA_003142215.1	95	d__Bacteria;p__Acidobacteriota;c__Terriglobia;o__Terriglobales;f__Acidobacteriaceae;g__Palsa-288;s__Palsa-288 sp003142215	90.93	0.803	d__Bacteria;p__Acidobacteriota;c__Terriglobia;o__Terriglobales;f__Acidobacteriaceae;g__Palsa-288;s__	taxonomic classification defined by topology and ANI	classification based on placement in class-level tree	GCA_003132145.1, s__Palsa-288 sp003132145, 95.0, 87.98, 0.735; GCA_003142235.1, s__Palsa-288 sp003142235, 95.0, 86.66, 0.72; GCA_903932155.1, s__Palsa-288 sp903932155, 95.0, 81.78, 0.693; GCA_021851465.1, s__Palsa-288 sp021851465, 95.0, 80.99, 0.519; GCA_003133205.1, s__Palsa-288 sp003133205, 95.0, 79.72, 0.543; GCA_003162875.1, s__Palsa-288 sp003162875, 95.0, 79.44, 0.543	64.19	11	0.99239	Genome not assigned to closest species as it falls outside its pre-defined ANI radius
MAG_20110700_S1M_mb_veryspecific.22~NODE_4188_length_7789_cov_6.752263	Virus_20120700_S1D.VIRSorter_NODE_3921_length_38831_cov_11_763539-cat_2	134.052	20110700_S1M_mb_veryspecific.22	-0.389772	Virus_20120700_S1D.VIRSorter_NODE_3921_length_38831_cov_11_763539-cat_2	EMERGEV2_20110700_S1M_mb_veryspecific.22	d__Bacteria;p__Acidobacteriota;c__Terriglobia;o__Terriglobales;f__Acidobacteriaceae;g__Palsa-288;s__	NA	NA	NA	NA	NA	GCA_003142215.1	95	d__Bacteria;p__Acidobacteriota;c__Terriglobia;o__Terriglobales;f__Acidobacteriaceae;g__Palsa-288;s__Palsa-288 sp003142215	90.93	0.803	d__Bacteria;p__Acidobacteriota;c__Terriglobia;o__Terriglobales;f__Acidobacteriaceae;g__Palsa-288;s__	taxonomic classification defined by topology and ANI	classification based on placement in class-level tree	GCA_003132145.1, s__Palsa-288 sp003132145, 95.0, 87.98, 0.735; GCA_003142235.1, s__Palsa-288 sp003142235, 95.0, 86.66, 0.72; GCA_903932155.1, s__Palsa-288 sp903932155, 95.0, 81.78, 0.693; GCA_021851465.1, s__Palsa-288 sp021851465, 95.0, 80.99, 0.519; GCA_003133205.1, s__Palsa-288 sp003133205, 95.0, 79.72, 0.543; GCA_003162875.1, s__Palsa-288 sp003162875, 95.0, 79.44, 0.543	64.19	11	0.99239	Genome not assigned to closest species as it falls outside its pre-defined ANI radius
MAG_20110700_S1M_mb_veryspecific.22~NODE_3370_length_9052_cov_6.761143	Virus_QGNH01000490.1	853.793	20110700_S1M_mb_veryspecific.22	-0.168495	Virus_QGNH01000490.1	EMERGEV2_20110700_S1M_mb_veryspecific.22	d__Bacteria;p__Acidobacteriota;c__Terriglobia;o__Terriglobales;f__Acidobacteriaceae;g__Palsa-288;s__	NA	NA	NA	NA	NA	GCA_003142215.1	95	d__Bacteria;p__Acidobacteriota;c__Terriglobia;o__Terriglobales;f__Acidobacteriaceae;g__Palsa-288;s__Palsa-288 sp003142215	90.93	0.803	d__Bacteria;p__Acidobacteriota;c__Terriglobia;o__Terriglobales;f__Acidobacteriaceae;g__Palsa-288;s__	taxonomic classification defined by topology and ANI	classification based on placement in class-level tree	GCA_003132145.1, s__Palsa-288 sp003132145, 95.0, 87.98, 0.735; GCA_003142235.1, s__Palsa-288 sp003142235, 95.0, 86.66, 0.72; GCA_903932155.1, s__Palsa-288 sp903932155, 95.0, 81.78, 0.693; GCA_021851465.1, s__Palsa-288 sp021851465, 95.0, 80.99, 0.519; GCA_003133205.1, s__Palsa-288 sp003133205, 95.0, 79.72, 0.543; GCA_003162875.1, s__Palsa-288 sp003162875, 95.0, 79.44, 0.543	64.19	11	0.99239	Genome not assigned to closest species as it falls outside its pre-defined ANI radius
MAG_20110700_S1M_mb_veryspecific.22~NODE_3370_length_9052_cov_6.761143	Virus_20140700_S11.VIRSorter_NODE_134_length_52274_cov_13_341006-cat_2	71.3785	20110700_S1M_mb_veryspecific.22	-0.40904	Virus_20140700_S11.VIRSorter_NODE_134_length_52274_cov_13_341006-cat_2	EMERGEV2_20110700_S1M_mb_veryspecific.22	d__Bacteria;p__Acidobacteriota;c__Terriglobia;o__Terriglobales;f__Acidobacteriaceae;g__Palsa-288;s__	NA	NA	NA	NA	NA	GCA_003142215.1	95	d__Bacteria;p__Acidobacteriota;c__Terriglobia;o__Terriglobales;f__Acidobacteriaceae;g__Palsa-288;s__Palsa-288 sp003142215	90.93	0.803	d__Bacteria;p__Acidobacteriota;c__Terriglobia;o__Terriglobales;f__Acidobacteriaceae;g__Palsa-288;s__	taxonomic classification defined by topology and ANI	classification based on placement in class-level tree	GCA_003132145.1, s__Palsa-288 sp003132145, 95.0, 87.98, 0.735; GCA_003142235.1, s__Palsa-288 sp003142235, 95.0, 86.66, 0.72; GCA_903932155.1, s__Palsa-288 sp903932155, 95.0, 81.78, 0.693; GCA_021851465.1, s__Palsa-288 sp021851465, 95.0, 80.99, 0.519; GCA_003133205.1, s__Palsa-288 sp003133205, 95.0, 79.72, 0.543; GCA_003162875.1, s__Palsa-288 sp003162875, 95.0, 79.44, 0.543	64.19	11	0.99239	Genome not assigned to closest species as it falls outside its pre-defined ANI radius
MAG_20110700_S1M_mb_veryspecific.22~NODE_5880_length_6210_cov_6.343298	Virus_QGNH01000036.1	858.078	20110700_S1M_mb_veryspecific.22	-0.167177	Virus_QGNH01000036.1	EMERGEV2_20110700_S1M_mb_veryspecific.22	d__Bacteria;p__Acidobacteriota;c__Terriglobia;o__Terriglobales;f__Acidobacteriaceae;g__Palsa-288;s__	NA	NA	NA	NA	NA	GCA_003142215.1	95	d__Bacteria;p__Acidobacteriota;c__Terriglobia;o__Terriglobales;f__Acidobacteriaceae;g__Palsa-288;s__Palsa-288 sp003142215	90.93	0.803	d__Bacteria;p__Acidobacteriota;c__Terriglobia;o__Terriglobales;f__Acidobacteriaceae;g__Palsa-288;s__	taxonomic classification defined by topology and ANI	classification based on placement in class-level tree	GCA_003132145.1, s__Palsa-288 sp003132145, 95.0, 87.98, 0.735; GCA_003142235.1, s__Palsa-288 sp003142235, 95.0, 86.66, 0.72; GCA_903932155.1, s__Palsa-288 sp903932155, 95.0, 81.78, 0.693; GCA_021851465.1, s__Palsa-288 sp021851465, 95.0, 80.99, 0.519; GCA_003133205.1, s__Palsa-288 sp003133205, 95.0, 79.72, 0.543; GCA_003162875.1, s__Palsa-288 sp003162875, 95.0, 79.44, 0.543	64.19	11	0.99239	Genome not assigned to closest species as it falls outside its pre-defined ANI radius
MAG_20110700_S1M_mb_veryspecific.22~NODE_1701_length_13896_cov_6.562821	Virus_20120700_S1D.VIRSorter_NODE_20918_length_14906_cov_6_038179-cat_2	1836.45	20110700_S1M_mb_veryspecific.22	0.133613	Virus_20120700_S1D.VIRSorter_NODE_20918_length_14906_cov_6_038179-cat_2	EMERGEV2_20110700_S1M_mb_veryspecific.22	d__Bacteria;p__Acidobacteriota;c__Terriglobia;o__Terriglobales;f__Acidobacteriaceae;g__Palsa-288;s__	NA	NA	NA	NA	NA	GCA_003142215.1	95	d__Bacteria;p__Acidobacteriota;c__Terriglobia;o__Terriglobales;f__Acidobacteriaceae;g__Palsa-288;s__Palsa-288 sp003142215	90.93	0.803	d__Bacteria;p__Acidobacteriota;c__Terriglobia;o__Terriglobales;f__Acidobacteriaceae;g__Palsa-288;s__	taxonomic classification defined by topology and ANI	classification based on placement in class-level tree	GCA_003132145.1, s__Palsa-288 sp003132145, 95.0, 87.98, 0.735; GCA_003142235.1, s__Palsa-288 sp003142235, 95.0, 86.66, 0.72; GCA_903932155.1, s__Palsa-288 sp903932155, 95.0, 81.78, 0.693; GCA_021851465.1, s__Palsa-288 sp021851465, 95.0, 80.99, 0.519; GCA_003133205.1, s__Palsa-288 sp003133205, 95.0, 79.72, 0.543; GCA_003162875.1, s__Palsa-288 sp003162875, 95.0, 79.44, 0.543	64.19	11	0.99239	Genome not assigned to closest species as it falls outside its pre-defined ANI radius
MAG_20110700_S1M_mb_veryspecific.22~NODE_7530_length_5299_cov_6.667811	Virus_20120700_S1D.VIRSorter_NODE_3921_length_38831_cov_11_763539-cat_2	231.008	20110700_S1M_mb_veryspecific.22	-0.359964	Virus_20120700_S1D.VIRSorter_NODE_3921_length_38831_cov_11_763539-cat_2	EMERGEV2_20110700_S1M_mb_veryspecific.22	d__Bacteria;p__Acidobacteriota;c__Terriglobia;o__Terriglobales;f__Acidobacteriaceae;g__Palsa-288;s__	NA	NA	NA	NA	NA	GCA_003142215.1	95	d__Bacteria;p__Acidobacteriota;c__Terriglobia;o__Terriglobales;f__Acidobacteriaceae;g__Palsa-288;s__Palsa-288 sp003142215	90.93	0.803	d__Bacteria;p__Acidobacteriota;c__Terriglobia;o__Terriglobales;f__Acidobacteriaceae;g__Palsa-288;s__	taxonomic classification defined by topology and ANI	classification based on placement in class-level tree	GCA_003132145.1, s__Palsa-288 sp003132145, 95.0, 87.98, 0.735; GCA_003142235.1, s__Palsa-288 sp003142235, 95.0, 86.66, 0.72; GCA_903932155.1, s__Palsa-288 sp903932155, 95.0, 81.78, 0.693; GCA_021851465.1, s__Palsa-288 sp021851465, 95.0, 80.99, 0.519; GCA_003133205.1, s__Palsa-288 sp003133205, 95.0, 79.72, 0.543; GCA_003162875.1, s__Palsa-288 sp003162875, 95.0, 79.44, 0.543	64.19	11	0.99239	Genome not assigned to closest species as it falls outside its pre-defined ANI radius
MAG_20110700_S1M_mb_veryspecific.22~NODE_7530_length_5299_cov_6.667811	Virus_QGNH01000036.1	640.174	20110700_S1M_mb_veryspecific.22	-0.23417	Virus_QGNH01000036.1	EMERGEV2_20110700_S1M_mb_veryspecific.22	d__Bacteria;p__Acidobacteriota;c__Terriglobia;o__Terriglobales;f__Acidobacteriaceae;g__Palsa-288;s__	NA	NA	NA	NA	NA	GCA_003142215.1	95	d__Bacteria;p__Acidobacteriota;c__Terriglobia;o__Terriglobales;f__Acidobacteriaceae;g__Palsa-288;s__Palsa-288 sp003142215	90.93	0.803	d__Bacteria;p__Acidobacteriota;c__Terriglobia;o__Terriglobales;f__Acidobacteriaceae;g__Palsa-288;s__	taxonomic classification defined by topology and ANI	classification based on placement in class-level tree	GCA_003132145.1, s__Palsa-288 sp003132145, 95.0, 87.98, 0.735; GCA_003142235.1, s__Palsa-288 sp003142235, 95.0, 86.66, 0.72; GCA_903932155.1, s__Palsa-288 sp903932155, 95.0, 81.78, 0.693; GCA_021851465.1, s__Palsa-288 sp021851465, 95.0, 80.99, 0.519; GCA_003133205.1, s__Palsa-288 sp003133205, 95.0, 79.72, 0.543; GCA_003162875.1, s__Palsa-288 sp003162875, 95.0, 79.44, 0.543	64.19	11	0.99239	Genome not assigned to closest species as it falls outside its pre-defined ANI radius
MAG_20110700_S1M_mb_veryspecific.22~NODE_2683_length_10362_cov_6.392549	Virus_QGNH01000036.1	271.532	20110700_S1M_mb_veryspecific.22	-0.347505	Virus_QGNH01000036.1	EMERGEV2_20110700_S1M_mb_veryspecific.22	d__Bacteria;p__Acidobacteriota;c__Terriglobia;o__Terriglobales;f__Acidobacteriaceae;g__Palsa-288;s__	NA	NA	NA	NA	NA	GCA_003142215.1	95	d__Bacteria;p__Acidobacteriota;c__Terriglobia;o__Terriglobales;f__Acidobacteriaceae;g__Palsa-288;s__Palsa-288 sp003142215	90.93	0.803	d__Bacteria;p__Acidobacteriota;c__Terriglobia;o__Terriglobales;f__Acidobacteriaceae;g__Palsa-288;s__	taxonomic classification defined by topology and ANI	classification based on placement in class-level tree	GCA_003132145.1, s__Palsa-288 sp003132145, 95.0, 87.98, 0.735; GCA_003142235.1, s__Palsa-288 sp003142235, 95.0, 86.66, 0.72; GCA_903932155.1, s__Palsa-288 sp903932155, 95.0, 81.78, 0.693; GCA_021851465.1, s__Palsa-288 sp021851465, 95.0, 80.99, 0.519; GCA_003133205.1, s__Palsa-288 sp003133205, 95.0, 79.72, 0.543; GCA_003162875.1, s__Palsa-288 sp003162875, 95.0, 79.44, 0.543	64.19	11	0.99239	Genome not assigned to closest species as it falls outside its pre-defined ANI radius
MAG_20110700_S1M_mb_veryspecific.22~NODE_3050_length_9610_cov_5.230455	Virus_20120700_S1D.VIRSorter_NODE_3921_length_38831_cov_11_763539-cat_2	850.18	20110700_S1M_mb_veryspecific.22	-0.169606	Virus_20120700_S1D.VIRSorter_NODE_3921_length_38831_cov_11_763539-cat_2	EMERGEV2_20110700_S1M_mb_veryspecific.22	d__Bacteria;p__Acidobacteriota;c__Terriglobia;o__Terriglobales;f__Acidobacteriaceae;g__Palsa-288;s__	NA	NA	NA	NA	NA	GCA_003142215.1	95	d__Bacteria;p__Acidobacteriota;c__Terriglobia;o__Terriglobales;f__Acidobacteriaceae;g__Palsa-288;s__Palsa-288 sp003142215	90.93	0.803	d__Bacteria;p__Acidobacteriota;c__Terriglobia;o__Terriglobales;f__Acidobacteriaceae;g__Palsa-288;s__	taxonomic classification defined by topology and ANI	classification based on placement in class-level tree	GCA_003132145.1, s__Palsa-288 sp003132145, 95.0, 87.98, 0.735; GCA_003142235.1, s__Palsa-288 sp003142235, 95.0, 86.66, 0.72; GCA_903932155.1, s__Palsa-288 sp903932155, 95.0, 81.78, 0.693; GCA_021851465.1, s__Palsa-288 sp021851465, 95.0, 80.99, 0.519; GCA_003133205.1, s__Palsa-288 sp003133205, 95.0, 79.72, 0.543; GCA_003162875.1, s__Palsa-288 sp003162875, 95.0, 79.44, 0.543	64.19	11	0.99239	Genome not assigned to closest species as it falls outside its pre-defined ANI radius
MAG_20110700_S1M_mb_veryspecific.22~NODE_3050_length_9610_cov_5.230455	Virus_20150700_S15.VIRSorter_NODE_345_length_36733_cov_16_462157-cat_2	5492.68	20110700_S1M_mb_veryspecific.22	1.25769	Virus_20150700_S15.VIRSorter_NODE_345_length_36733_cov_16_462157-cat_2	EMERGEV2_20110700_S1M_mb_veryspecific.22	d__Bacteria;p__Acidobacteriota;c__Terriglobia;o__Terriglobales;f__Acidobacteriaceae;g__Palsa-288;s__	NA	NA	NA	NA	NA	GCA_003142215.1	95	d__Bacteria;p__Acidobacteriota;c__Terriglobia;o__Terriglobales;f__Acidobacteriaceae;g__Palsa-288;s__Palsa-288 sp003142215	90.93	0.803	d__Bacteria;p__Acidobacteriota;c__Terriglobia;o__Terriglobales;f__Acidobacteriaceae;g__Palsa-288;s__	taxonomic classification defined by topology and ANI	classification based on placement in class-level tree	GCA_003132145.1, s__Palsa-288 sp003132145, 95.0, 87.98, 0.735; GCA_003142235.1, s__Palsa-288 sp003142235, 95.0, 86.66, 0.72; GCA_903932155.1, s__Palsa-288 sp903932155, 95.0, 81.78, 0.693; GCA_021851465.1, s__Palsa-288 sp021851465, 95.0, 80.99, 0.519; GCA_003133205.1, s__Palsa-288 sp003133205, 95.0, 79.72, 0.543; GCA_003162875.1, s__Palsa-288 sp003162875, 95.0, 79.44, 0.543	64.19	11	0.99239	Genome not assigned to closest species as it falls outside its pre-defined ANI radius
MAG_20110700_S1M_mb_veryspecific.22~NODE_1312_length_16226_cov_6.045637	Virus_20120700_S1D.VIRSorter_NODE_3921_length_38831_cov_11_763539-cat_2	74.3789	20110700_S1M_mb_veryspecific.22	-0.408118	Virus_20120700_S1D.VIRSorter_NODE_3921_length_38831_cov_11_763539-cat_2	EMERGEV2_20110700_S1M_mb_veryspecific.22	d__Bacteria;p__Acidobacteriota;c__Terriglobia;o__Terriglobales;f__Acidobacteriaceae;g__Palsa-288;s__	NA	NA	NA	NA	NA	GCA_003142215.1	95	d__Bacteria;p__Acidobacteriota;c__Terriglobia;o__Terriglobales;f__Acidobacteriaceae;g__Palsa-288;s__Palsa-288 sp003142215	90.93	0.803	d__Bacteria;p__Acidobacteriota;c__Terriglobia;o__Terriglobales;f__Acidobacteriaceae;g__Palsa-288;s__	taxonomic classification defined by topology and ANI	classification based on placement in class-level tree	GCA_003132145.1, s__Palsa-288 sp003132145, 95.0, 87.98, 0.735; GCA_003142235.1, s__Palsa-288 sp003142235, 95.0, 86.66, 0.72; GCA_903932155.1, s__Palsa-288 sp903932155, 95.0, 81.78, 0.693; GCA_021851465.1, s__Palsa-288 sp021851465, 95.0, 80.99, 0.519; GCA_003133205.1, s__Palsa-288 sp003133205, 95.0, 79.72, 0.543; GCA_003162875.1, s__Palsa-288 sp003162875, 95.0, 79.44, 0.543	64.19	11	0.99239	Genome not assigned to closest species as it falls outside its pre-defined ANI radius
MAG_20110700_S1M_mb_veryspecific.22~NODE_1312_length_16226_cov_6.045637	Virus_20120700_S1D.VIRSorter_NODE_13652_length_19488_cov_6_348737-cat_2	86.2286	20110700_S1M_mb_veryspecific.22	-0.404475	Virus_20120700_S1D.VIRSorter_NODE_13652_length_19488_cov_6_348737-cat_2	EMERGEV2_20110700_S1M_mb_veryspecific.22	d__Bacteria;p__Acidobacteriota;c__Terriglobia;o__Terriglobales;f__Acidobacteriaceae;g__Palsa-288;s__	NA	NA	NA	NA	NA	GCA_003142215.1	95	d__Bacteria;p__Acidobacteriota;c__Terriglobia;o__Terriglobales;f__Acidobacteriaceae;g__Palsa-288;s__Palsa-288 sp003142215	90.93	0.803	d__Bacteria;p__Acidobacteriota;c__Terriglobia;o__Terriglobales;f__Acidobacteriaceae;g__Palsa-288;s__	taxonomic classification defined by topology and ANI	classification based on placement in class-level tree	GCA_003132145.1, s__Palsa-288 sp003132145, 95.0, 87.98, 0.735; GCA_003142235.1, s__Palsa-288 sp003142235, 95.0, 86.66, 0.72; GCA_903932155.1, s__Palsa-288 sp903932155, 95.0, 81.78, 0.693; GCA_021851465.1, s__Palsa-288 sp021851465, 95.0, 80.99, 0.519; GCA_003133205.1, s__Palsa-288 sp003133205, 95.0, 79.72, 0.543; GCA_003162875.1, s__Palsa-288 sp003162875, 95.0, 79.44, 0.543	64.19	11	0.99239	Genome not assigned to closest species as it falls outside its pre-defined ANI radius
MAG_20110700_S1M_mb_veryspecific.22~NODE_1312_length_16226_cov_6.045637	Virus_QGNH01001698.1	249.565	20110700_S1M_mb_veryspecific.22	-0.354259	Virus_QGNH01001698.1	EMERGEV2_20110700_S1M_mb_veryspecific.22	d__Bacteria;p__Acidobacteriota;c__Terriglobia;o__Terriglobales;f__Acidobacteriaceae;g__Palsa-288;s__	NA	NA	NA	NA	NA	GCA_003142215.1	95	d__Bacteria;p__Acidobacteriota;c__Terriglobia;o__Terriglobales;f__Acidobacteriaceae;g__Palsa-288;s__Palsa-288 sp003142215	90.93	0.803	d__Bacteria;p__Acidobacteriota;c__Terriglobia;o__Terriglobales;f__Acidobacteriaceae;g__Palsa-288;s__	taxonomic classification defined by topology and ANI	classification based on placement in class-level tree	GCA_003132145.1, s__Palsa-288 sp003132145, 95.0, 87.98, 0.735; GCA_003142235.1, s__Palsa-288 sp003142235, 95.0, 86.66, 0.72; GCA_903932155.1, s__Palsa-288 sp903932155, 95.0, 81.78, 0.693; GCA_021851465.1, s__Palsa-288 sp021851465, 95.0, 80.99, 0.519; GCA_003133205.1, s__Palsa-288 sp003133205, 95.0, 79.72, 0.543; GCA_003162875.1, s__Palsa-288 sp003162875, 95.0, 79.44, 0.543	64.19	11	0.99239	Genome not assigned to closest species as it falls outside its pre-defined ANI radius
MAG_20110700_S1M_mb_veryspecific.22~NODE_6021_length_6130_cov_6.000494	Virus_QGNH01001761.1	4988.67	20110700_S1M_mb_veryspecific.22	1.10273	Virus_QGNH01001761.1	EMERGEV2_20110700_S1M_mb_veryspecific.22	d__Bacteria;p__Acidobacteriota;c__Terriglobia;o__Terriglobales;f__Acidobacteriaceae;g__Palsa-288;s__	NA	NA	NA	NA	NA	GCA_003142215.1	95	d__Bacteria;p__Acidobacteriota;c__Terriglobia;o__Terriglobales;f__Acidobacteriaceae;g__Palsa-288;s__Palsa-288 sp003142215	90.93	0.803	d__Bacteria;p__Acidobacteriota;c__Terriglobia;o__Terriglobales;f__Acidobacteriaceae;g__Palsa-288;s__	taxonomic classification defined by topology and ANI	classification based on placement in class-level tree	GCA_003132145.1, s__Palsa-288 sp003132145, 95.0, 87.98, 0.735; GCA_003142235.1, s__Palsa-288 sp003142235, 95.0, 86.66, 0.72; GCA_903932155.1, s__Palsa-288 sp903932155, 95.0, 81.78, 0.693; GCA_021851465.1, s__Palsa-288 sp021851465, 95.0, 80.99, 0.519; GCA_003133205.1, s__Palsa-288 sp003133205, 95.0, 79.72, 0.543; GCA_003162875.1, s__Palsa-288 sp003162875, 95.0, 79.44, 0.543	64.19	11	0.99239	Genome not assigned to closest species as it falls outside its pre-defined ANI radius
MAG_20110700_S1M_mb_veryspecific.22~NODE_3496_length_8828_cov_4.658840	Virus_20120700_S1D.VIRSorter_NODE_3921_length_38831_cov_11_763539-cat_2	3544.03	20110700_S1M_mb_veryspecific.22	0.658591	Virus_20120700_S1D.VIRSorter_NODE_3921_length_38831_cov_11_763539-cat_2	EMERGEV2_20110700_S1M_mb_veryspecific.22	d__Bacteria;p__Acidobacteriota;c__Terriglobia;o__Terriglobales;f__Acidobacteriaceae;g__Palsa-288;s__	NA	NA	NA	NA	NA	GCA_003142215.1	95	d__Bacteria;p__Acidobacteriota;c__Terriglobia;o__Terriglobales;f__Acidobacteriaceae;g__Palsa-288;s__Palsa-288 sp003142215	90.93	0.803	d__Bacteria;p__Acidobacteriota;c__Terriglobia;o__Terriglobales;f__Acidobacteriaceae;g__Palsa-288;s__	taxonomic classification defined by topology and ANI	classification based on placement in class-level tree	GCA_003132145.1, s__Palsa-288 sp003132145, 95.0, 87.98, 0.735; GCA_003142235.1, s__Palsa-288 sp003142235, 95.0, 86.66, 0.72; GCA_903932155.1, s__Palsa-288 sp903932155, 95.0, 81.78, 0.693; GCA_021851465.1, s__Palsa-288 sp021851465, 95.0, 80.99, 0.519; GCA_003133205.1, s__Palsa-288 sp003133205, 95.0, 79.72, 0.543; GCA_003162875.1, s__Palsa-288 sp003162875, 95.0, 79.44, 0.543	64.19	11	0.99239	Genome not assigned to closest species as it falls outside its pre-defined ANI radius
MAG_20110700_S1M_mb_veryspecific.22~NODE_3496_length_8828_cov_4.658840	Virus_20120700_S1D.VIRSorter_NODE_13652_length_19488_cov_6_348737-cat_2	4695.59	20110700_S1M_mb_veryspecific.22	1.01263	Virus_20120700_S1D.VIRSorter_NODE_13652_length_19488_cov_6_348737-cat_2	EMERGEV2_20110700_S1M_mb_veryspecific.22	d__Bacteria;p__Acidobacteriota;c__Terriglobia;o__Terriglobales;f__Acidobacteriaceae;g__Palsa-288;s__	NA	NA	NA	NA	NA	GCA_003142215.1	95	d__Bacteria;p__Acidobacteriota;c__Terriglobia;o__Terriglobales;f__Acidobacteriaceae;g__Palsa-288;s__Palsa-288 sp003142215	90.93	0.803	d__Bacteria;p__Acidobacteriota;c__Terriglobia;o__Terriglobales;f__Acidobacteriaceae;g__Palsa-288;s__	taxonomic classification defined by topology and ANI	classification based on placement in class-level tree	GCA_003132145.1, s__Palsa-288 sp003132145, 95.0, 87.98, 0.735; GCA_003142235.1, s__Palsa-288 sp003142235, 95.0, 86.66, 0.72; GCA_903932155.1, s__Palsa-288 sp903932155, 95.0, 81.78, 0.693; GCA_021851465.1, s__Palsa-288 sp021851465, 95.0, 80.99, 0.519; GCA_003133205.1, s__Palsa-288 sp003133205, 95.0, 79.72, 0.543; GCA_003162875.1, s__Palsa-288 sp003162875, 95.0, 79.44, 0.543	64.19	11	0.99239	Genome not assigned to closest species as it falls outside its pre-defined ANI radius
MAG_20110700_S1M_mb_veryspecific.22~NODE_6801_length_5666_cov_5.711816	Virus_QGNH01000045.1	833.923	20110700_S1M_mb_veryspecific.22	-0.174604	Virus_QGNH01000045.1	EMERGEV2_20110700_S1M_mb_veryspecific.22	d__Bacteria;p__Acidobacteriota;c__Terriglobia;o__Terriglobales;f__Acidobacteriaceae;g__Palsa-288;s__	NA	NA	NA	NA	NA	GCA_003142215.1	95	d__Bacteria;p__Acidobacteriota;c__Terriglobia;o__Terriglobales;f__Acidobacteriaceae;g__Palsa-288;s__Palsa-288 sp003142215	90.93	0.803	d__Bacteria;p__Acidobacteriota;c__Terriglobia;o__Terriglobales;f__Acidobacteriaceae;g__Palsa-288;s__	taxonomic classification defined by topology and ANI	classification based on placement in class-level tree	GCA_003132145.1, s__Palsa-288 sp003132145, 95.0, 87.98, 0.735; GCA_003142235.1, s__Palsa-288 sp003142235, 95.0, 86.66, 0.72; GCA_903932155.1, s__Palsa-288 sp903932155, 95.0, 81.78, 0.693; GCA_021851465.1, s__Palsa-288 sp021851465, 95.0, 80.99, 0.519; GCA_003133205.1, s__Palsa-288 sp003133205, 95.0, 79.72, 0.543; GCA_003162875.1, s__Palsa-288 sp003162875, 95.0, 79.44, 0.543	64.19	11	0.99239	Genome not assigned to closest species as it falls outside its pre-defined ANI radius
MAG_20110700_S1M_mb_veryspecific.22~NODE_1627_length_14300_cov_6.859810	Virus_20170700_S24.VIRSorter_NODE_104_length_67801_cov_18_825495_gene_20_gene_65-23314-65483-cat_5	241.974	20110700_S1M_mb_veryspecific.22	-0.356592	Virus_20170700_S24.VIRSorter_NODE_104_length_67801_cov_18_825495_gene_20_gene_65-23314-65483-cat_5	EMERGEV2_20110700_S1M_mb_veryspecific.22	d__Bacteria;p__Acidobacteriota;c__Terriglobia;o__Terriglobales;f__Acidobacteriaceae;g__Palsa-288;s__	NA	NA	NA	NA	NA	GCA_003142215.1	95	d__Bacteria;p__Acidobacteriota;c__Terriglobia;o__Terriglobales;f__Acidobacteriaceae;g__Palsa-288;s__Palsa-288 sp003142215	90.93	0.803	d__Bacteria;p__Acidobacteriota;c__Terriglobia;o__Terriglobales;f__Acidobacteriaceae;g__Palsa-288;s__	taxonomic classification defined by topology and ANI	classification based on placement in class-level tree	GCA_003132145.1, s__Palsa-288 sp003132145, 95.0, 87.98, 0.735; GCA_003142235.1, s__Palsa-288 sp003142235, 95.0, 86.66, 0.72; GCA_903932155.1, s__Palsa-288 sp903932155, 95.0, 81.78, 0.693; GCA_021851465.1, s__Palsa-288 sp021851465, 95.0, 80.99, 0.519; GCA_003133205.1, s__Palsa-288 sp003133205, 95.0, 79.72, 0.543; GCA_003162875.1, s__Palsa-288 sp003162875, 95.0, 79.44, 0.543	64.19	11	0.99239	Genome not assigned to closest species as it falls outside its pre-defined ANI radius
MAG_20110700_S1M_mb_veryspecific.22~NODE_2467_length_10956_cov_6.612696	Virus_20120700_S1D.VIRSorter_NODE_3921_length_38831_cov_11_763539-cat_2	667.334	20110700_S1M_mb_veryspecific.22	-0.22582	Virus_20120700_S1D.VIRSorter_NODE_3921_length_38831_cov_11_763539-cat_2	EMERGEV2_20110700_S1M_mb_veryspecific.22	d__Bacteria;p__Acidobacteriota;c__Terriglobia;o__Terriglobales;f__Acidobacteriaceae;g__Palsa-288;s__	NA	NA	NA	NA	NA	GCA_003142215.1	95	d__Bacteria;p__Acidobacteriota;c__Terriglobia;o__Terriglobales;f__Acidobacteriaceae;g__Palsa-288;s__Palsa-288 sp003142215	90.93	0.803	d__Bacteria;p__Acidobacteriota;c__Terriglobia;o__Terriglobales;f__Acidobacteriaceae;g__Palsa-288;s__	taxonomic classification defined by topology and ANI	classification based on placement in class-level tree	GCA_003132145.1, s__Palsa-288 sp003132145, 95.0, 87.98, 0.735; GCA_003142235.1, s__Palsa-288 sp003142235, 95.0, 86.66, 0.72; GCA_903932155.1, s__Palsa-288 sp903932155, 95.0, 81.78, 0.693; GCA_021851465.1, s__Palsa-288 sp021851465, 95.0, 80.99, 0.519; GCA_003133205.1, s__Palsa-288 sp003133205, 95.0, 79.72, 0.543; GCA_003162875.1, s__Palsa-288 sp003162875, 95.0, 79.44, 0.543	64.19	11	0.99239	Genome not assigned to closest species as it falls outside its pre-defined ANI radius
MAG_20110700_S1M_mb_veryspecific.22~NODE_3704_length_8488_cov_5.781098	Virus_QGNH01000036.1	416.948	20110700_S1M_mb_veryspecific.22	-0.302799	Virus_QGNH01000036.1	EMERGEV2_20110700_S1M_mb_veryspecific.22	d__Bacteria;p__Acidobacteriota;c__Terriglobia;o__Terriglobales;f__Acidobacteriaceae;g__Palsa-288;s__	NA	NA	NA	NA	NA	GCA_003142215.1	95	d__Bacteria;p__Acidobacteriota;c__Terriglobia;o__Terriglobales;f__Acidobacteriaceae;g__Palsa-288;s__Palsa-288 sp003142215	90.93	0.803	d__Bacteria;p__Acidobacteriota;c__Terriglobia;o__Terriglobales;f__Acidobacteriaceae;g__Palsa-288;s__	taxonomic classification defined by topology and ANI	classification based on placement in class-level tree	GCA_003132145.1, s__Palsa-288 sp003132145, 95.0, 87.98, 0.735; GCA_003142235.1, s__Palsa-288 sp003142235, 95.0, 86.66, 0.72; GCA_903932155.1, s__Palsa-288 sp903932155, 95.0, 81.78, 0.693; GCA_021851465.1, s__Palsa-288 sp021851465, 95.0, 80.99, 0.519; GCA_003133205.1, s__Palsa-288 sp003133205, 95.0, 79.72, 0.543; GCA_003162875.1, s__Palsa-288 sp003162875, 95.0, 79.44, 0.543	64.19	11	0.99239	Genome not assigned to closest species as it falls outside its pre-defined ANI radius
MAG_20110700_S1M_mb_veryspecific.22~NODE_3704_length_8488_cov_5.781098	Virus_20111000_S3M.VIRSorter_NODE_334_length_22839_cov_24_701808-cat_2	127.453	20110700_S1M_mb_veryspecific.22	-0.391801	Virus_20111000_S3M.VIRSorter_NODE_334_length_22839_cov_24_701808-cat_2	EMERGEV2_20110700_S1M_mb_veryspecific.22	d__Bacteria;p__Acidobacteriota;c__Terriglobia;o__Terriglobales;f__Acidobacteriaceae;g__Palsa-288;s__	NA	NA	NA	NA	NA	GCA_003142215.1	95	d__Bacteria;p__Acidobacteriota;c__Terriglobia;o__Terriglobales;f__Acidobacteriaceae;g__Palsa-288;s__Palsa-288 sp003142215	90.93	0.803	d__Bacteria;p__Acidobacteriota;c__Terriglobia;o__Terriglobales;f__Acidobacteriaceae;g__Palsa-288;s__	taxonomic classification defined by topology and ANI	classification based on placement in class-level tree	GCA_003132145.1, s__Palsa-288 sp003132145, 95.0, 87.98, 0.735; GCA_003142235.1, s__Palsa-288 sp003142235, 95.0, 86.66, 0.72; GCA_903932155.1, s__Palsa-288 sp903932155, 95.0, 81.78, 0.693; GCA_021851465.1, s__Palsa-288 sp021851465, 95.0, 80.99, 0.519; GCA_003133205.1, s__Palsa-288 sp003133205, 95.0, 79.72, 0.543; GCA_003162875.1, s__Palsa-288 sp003162875, 95.0, 79.44, 0.543	64.19	11	0.99239	Genome not assigned to closest species as it falls outside its pre-defined ANI radius
MAG_20110700_S1M_mb_veryspecific.22~NODE_1245_length_16750_cov_5.651632	Virus_20120700_S1D.VIRSorter_NODE_3921_length_38831_cov_11_763539-cat_2	86.0571	20110700_S1M_mb_veryspecific.22	-0.404528	Virus_20120700_S1D.VIRSorter_NODE_3921_length_38831_cov_11_763539-cat_2	EMERGEV2_20110700_S1M_mb_veryspecific.22	d__Bacteria;p__Acidobacteriota;c__Terriglobia;o__Terriglobales;f__Acidobacteriaceae;g__Palsa-288;s__	NA	NA	NA	NA	NA	GCA_003142215.1	95	d__Bacteria;p__Acidobacteriota;c__Terriglobia;o__Terriglobales;f__Acidobacteriaceae;g__Palsa-288;s__Palsa-288 sp003142215	90.93	0.803	d__Bacteria;p__Acidobacteriota;c__Terriglobia;o__Terriglobales;f__Acidobacteriaceae;g__Palsa-288;s__	taxonomic classification defined by topology and ANI	classification based on placement in class-level tree	GCA_003132145.1, s__Palsa-288 sp003132145, 95.0, 87.98, 0.735; GCA_003142235.1, s__Palsa-288 sp003142235, 95.0, 86.66, 0.72; GCA_903932155.1, s__Palsa-288 sp903932155, 95.0, 81.78, 0.693; GCA_021851465.1, s__Palsa-288 sp021851465, 95.0, 80.99, 0.519; GCA_003133205.1, s__Palsa-288 sp003133205, 95.0, 79.72, 0.543; GCA_003162875.1, s__Palsa-288 sp003162875, 95.0, 79.44, 0.543	64.19	11	0.99239	Genome not assigned to closest species as it falls outside its pre-defined ANI radius
MAG_20110700_S1M_mb_veryspecific.22~NODE_12051_length_3873_cov_5.669460	Virus_QGNH01000036.1	315.507	20110700_S1M_mb_veryspecific.22	-0.333986	Virus_QGNH01000036.1	EMERGEV2_20110700_S1M_mb_veryspecific.22	d__Bacteria;p__Acidobacteriota;c__Terriglobia;o__Terriglobales;f__Acidobacteriaceae;g__Palsa-288;s__	NA	NA	NA	NA	NA	GCA_003142215.1	95	d__Bacteria;p__Acidobacteriota;c__Terriglobia;o__Terriglobales;f__Acidobacteriaceae;g__Palsa-288;s__Palsa-288 sp003142215	90.93	0.803	d__Bacteria;p__Acidobacteriota;c__Terriglobia;o__Terriglobales;f__Acidobacteriaceae;g__Palsa-288;s__	taxonomic classification defined by topology and ANI	classification based on placement in class-level tree	GCA_003132145.1, s__Palsa-288 sp003132145, 95.0, 87.98, 0.735; GCA_003142235.1, s__Palsa-288 sp003142235, 95.0, 86.66, 0.72; GCA_903932155.1, s__Palsa-288 sp903932155, 95.0, 81.78, 0.693; GCA_021851465.1, s__Palsa-288 sp021851465, 95.0, 80.99, 0.519; GCA_003133205.1, s__Palsa-288 sp003133205, 95.0, 79.72, 0.543; GCA_003162875.1, s__Palsa-288 sp003162875, 95.0, 79.44, 0.543	64.19	11	0.99239	Genome not assigned to closest species as it falls outside its pre-defined ANI radius
MAG_20110700_S1M_mb_veryspecific.22~NODE_12655_length_3741_cov_6.030928	Virus_20120700_S1D.VIRSorter_NODE_3921_length_38831_cov_11_763539-cat_2	140.169	20110700_S1M_mb_veryspecific.22	-0.387892	Virus_20120700_S1D.VIRSorter_NODE_3921_length_38831_cov_11_763539-cat_2	EMERGEV2_20110700_S1M_mb_veryspecific.22	d__Bacteria;p__Acidobacteriota;c__Terriglobia;o__Terriglobales;f__Acidobacteriaceae;g__Palsa-288;s__	NA	NA	NA	NA	NA	GCA_003142215.1	95	d__Bacteria;p__Acidobacteriota;c__Terriglobia;o__Terriglobales;f__Acidobacteriaceae;g__Palsa-288;s__Palsa-288 sp003142215	90.93	0.803	d__Bacteria;p__Acidobacteriota;c__Terriglobia;o__Terriglobales;f__Acidobacteriaceae;g__Palsa-288;s__	taxonomic classification defined by topology and ANI	classification based on placement in class-level tree	GCA_003132145.1, s__Palsa-288 sp003132145, 95.0, 87.98, 0.735; GCA_003142235.1, s__Palsa-288 sp003142235, 95.0, 86.66, 0.72; GCA_903932155.1, s__Palsa-288 sp903932155, 95.0, 81.78, 0.693; GCA_021851465.1, s__Palsa-288 sp021851465, 95.0, 80.99, 0.519; GCA_003133205.1, s__Palsa-288 sp003133205, 95.0, 79.72, 0.543; GCA_003162875.1, s__Palsa-288 sp003162875, 95.0, 79.44, 0.543	64.19	11	0.99239	Genome not assigned to closest species as it falls outside its pre-defined ANI radius
MAG_20110700_S1M_mb_veryspecific.22~NODE_2449_length_11025_cov_6.258250	Virus_QGNH01000036.1	513.425	20110700_S1M_mb_veryspecific.22	-0.273138	Virus_QGNH01000036.1	EMERGEV2_20110700_S1M_mb_veryspecific.22	d__Bacteria;p__Acidobacteriota;c__Terriglobia;o__Terriglobales;f__Acidobacteriaceae;g__Palsa-288;s__	NA	NA	NA	NA	NA	GCA_003142215.1	95	d__Bacteria;p__Acidobacteriota;c__Terriglobia;o__Terriglobales;f__Acidobacteriaceae;g__Palsa-288;s__Palsa-288 sp003142215	90.93	0.803	d__Bacteria;p__Acidobacteriota;c__Terriglobia;o__Terriglobales;f__Acidobacteriaceae;g__Palsa-288;s__	taxonomic classification defined by topology and ANI	classification based on placement in class-level tree	GCA_003132145.1, s__Palsa-288 sp003132145, 95.0, 87.98, 0.735; GCA_003142235.1, s__Palsa-288 sp003142235, 95.0, 86.66, 0.72; GCA_903932155.1, s__Palsa-288 sp903932155, 95.0, 81.78, 0.693; GCA_021851465.1, s__Palsa-288 sp021851465, 95.0, 80.99, 0.519; GCA_003133205.1, s__Palsa-288 sp003133205, 95.0, 79.72, 0.543; GCA_003162875.1, s__Palsa-288 sp003162875, 95.0, 79.44, 0.543	64.19	11	0.99239	Genome not assigned to closest species as it falls outside its pre-defined ANI radius
MAG_20110700_S1M_mb_veryspecific.22~NODE_2847_length_10006_cov_6.793890	Virus_QGNH01001761.1	294.54	20110700_S1M_mb_veryspecific.22	-0.340432	Virus_QGNH01001761.1	EMERGEV2_20110700_S1M_mb_veryspecific.22	d__Bacteria;p__Acidobacteriota;c__Terriglobia;o__Terriglobales;f__Acidobacteriaceae;g__Palsa-288;s__	NA	NA	NA	NA	NA	GCA_003142215.1	95	d__Bacteria;p__Acidobacteriota;c__Terriglobia;o__Terriglobales;f__Acidobacteriaceae;g__Palsa-288;s__Palsa-288 sp003142215	90.93	0.803	d__Bacteria;p__Acidobacteriota;c__Terriglobia;o__Terriglobales;f__Acidobacteriaceae;g__Palsa-288;s__	taxonomic classification defined by topology and ANI	classification based on placement in class-level tree	GCA_003132145.1, s__Palsa-288 sp003132145, 95.0, 87.98, 0.735; GCA_003142235.1, s__Palsa-288 sp003142235, 95.0, 86.66, 0.72; GCA_903932155.1, s__Palsa-288 sp903932155, 95.0, 81.78, 0.693; GCA_021851465.1, s__Palsa-288 sp021851465, 95.0, 80.99, 0.519; GCA_003133205.1, s__Palsa-288 sp003133205, 95.0, 79.72, 0.543; GCA_003162875.1, s__Palsa-288 sp003162875, 95.0, 79.44, 0.543	64.19	11	0.99239	Genome not assigned to closest species as it falls outside its pre-defined ANI radius
MAG_20110700_S1M_mb_veryspecific.22~NODE_16792_length_3089_cov_5.294001	Virus_QGNH01000036.1	172.093	20110700_S1M_mb_veryspecific.22	-0.378077	Virus_QGNH01000036.1	EMERGEV2_20110700_S1M_mb_veryspecific.22	d__Bacteria;p__Acidobacteriota;c__Terriglobia;o__Terriglobales;f__Acidobacteriaceae;g__Palsa-288;s__	NA	NA	NA	NA	NA	GCA_003142215.1	95	d__Bacteria;p__Acidobacteriota;c__Terriglobia;o__Terriglobales;f__Acidobacteriaceae;g__Palsa-288;s__Palsa-288 sp003142215	90.93	0.803	d__Bacteria;p__Acidobacteriota;c__Terriglobia;o__Terriglobales;f__Acidobacteriaceae;g__Palsa-288;s__	taxonomic classification defined by topology and ANI	classification based on placement in class-level tree	GCA_003132145.1, s__Palsa-288 sp003132145, 95.0, 87.98, 0.735; GCA_003142235.1, s__Palsa-288 sp003142235, 95.0, 86.66, 0.72; GCA_903932155.1, s__Palsa-288 sp903932155, 95.0, 81.78, 0.693; GCA_021851465.1, s__Palsa-288 sp021851465, 95.0, 80.99, 0.519; GCA_003133205.1, s__Palsa-288 sp003133205, 95.0, 79.72, 0.543; GCA_003162875.1, s__Palsa-288 sp003162875, 95.0, 79.44, 0.543	64.19	11	0.99239	Genome not assigned to closest species as it falls outside its pre-defined ANI radius
MAG_20110700_S1M_mb_veryspecific.22~NODE_16792_length_3089_cov_5.294001	Virus_QGNH01001761.1	122.848	20110700_S1M_mb_veryspecific.22	-0.393217	Virus_QGNH01001761.1	EMERGEV2_20110700_S1M_mb_veryspecific.22	d__Bacteria;p__Acidobacteriota;c__Terriglobia;o__Terriglobales;f__Acidobacteriaceae;g__Palsa-288;s__	NA	NA	NA	NA	NA	GCA_003142215.1	95	d__Bacteria;p__Acidobacteriota;c__Terriglobia;o__Terriglobales;f__Acidobacteriaceae;g__Palsa-288;s__Palsa-288 sp003142215	90.93	0.803	d__Bacteria;p__Acidobacteriota;c__Terriglobia;o__Terriglobales;f__Acidobacteriaceae;g__Palsa-288;s__	taxonomic classification defined by topology and ANI	classification based on placement in class-level tree	GCA_003132145.1, s__Palsa-288 sp003132145, 95.0, 87.98, 0.735; GCA_003142235.1, s__Palsa-288 sp003142235, 95.0, 86.66, 0.72; GCA_903932155.1, s__Palsa-288 sp903932155, 95.0, 81.78, 0.693; GCA_021851465.1, s__Palsa-288 sp021851465, 95.0, 80.99, 0.519; GCA_003133205.1, s__Palsa-288 sp003133205, 95.0, 79.72, 0.543; GCA_003162875.1, s__Palsa-288 sp003162875, 95.0, 79.44, 0.543	64.19	11	0.99239	Genome not assigned to closest species as it falls outside its pre-defined ANI radius
MAG_20110700_S1M_mb_veryspecific.22~NODE_4691_length_7186_cov_6.890899	Virus_20170700_S24.VIRSorter_NODE_104_length_67801_cov_18_825495_gene_20_gene_65-23314-65483-cat_5	310.511	20110700_S1M_mb_veryspecific.22	-0.335522	Virus_20170700_S24.VIRSorter_NODE_104_length_67801_cov_18_825495_gene_20_gene_65-23314-65483-cat_5	EMERGEV2_20110700_S1M_mb_veryspecific.22	d__Bacteria;p__Acidobacteriota;c__Terriglobia;o__Terriglobales;f__Acidobacteriaceae;g__Palsa-288;s__	NA	NA	NA	NA	NA	GCA_003142215.1	95	d__Bacteria;p__Acidobacteriota;c__Terriglobia;o__Terriglobales;f__Acidobacteriaceae;g__Palsa-288;s__Palsa-288 sp003142215	90.93	0.803	d__Bacteria;p__Acidobacteriota;c__Terriglobia;o__Terriglobales;f__Acidobacteriaceae;g__Palsa-288;s__	taxonomic classification defined by topology and ANI	classification based on placement in class-level tree	GCA_003132145.1, s__Palsa-288 sp003132145, 95.0, 87.98, 0.735; GCA_003142235.1, s__Palsa-288 sp003142235, 95.0, 86.66, 0.72; GCA_903932155.1, s__Palsa-288 sp903932155, 95.0, 81.78, 0.693; GCA_021851465.1, s__Palsa-288 sp021851465, 95.0, 80.99, 0.519; GCA_003133205.1, s__Palsa-288 sp003133205, 95.0, 79.72, 0.543; GCA_003162875.1, s__Palsa-288 sp003162875, 95.0, 79.44, 0.543	64.19	11	0.99239	Genome not assigned to closest species as it falls outside its pre-defined ANI radius
MAG_20110700_S1M_mb_veryspecific.22~NODE_6440_length_5872_cov_5.314079	Virus_20120700_S1D.VIRSorter_NODE_3921_length_38831_cov_11_763539-cat_2	151.615	20110700_S1M_mb_veryspecific.22	-0.384372	Virus_20120700_S1D.VIRSorter_NODE_3921_length_38831_cov_11_763539-cat_2	EMERGEV2_20110700_S1M_mb_veryspecific.22	d__Bacteria;p__Acidobacteriota;c__Terriglobia;o__Terriglobales;f__Acidobacteriaceae;g__Palsa-288;s__	NA	NA	NA	NA	NA	GCA_003142215.1	95	d__Bacteria;p__Acidobacteriota;c__Terriglobia;o__Terriglobales;f__Acidobacteriaceae;g__Palsa-288;s__Palsa-288 sp003142215	90.93	0.803	d__Bacteria;p__Acidobacteriota;c__Terriglobia;o__Terriglobales;f__Acidobacteriaceae;g__Palsa-288;s__	taxonomic classification defined by topology and ANI	classification based on placement in class-level tree	GCA_003132145.1, s__Palsa-288 sp003132145, 95.0, 87.98, 0.735; GCA_003142235.1, s__Palsa-288 sp003142235, 95.0, 86.66, 0.72; GCA_903932155.1, s__Palsa-288 sp903932155, 95.0, 81.78, 0.693; GCA_021851465.1, s__Palsa-288 sp021851465, 95.0, 80.99, 0.519; GCA_003133205.1, s__Palsa-288 sp003133205, 95.0, 79.72, 0.543; GCA_003162875.1, s__Palsa-288 sp003162875, 95.0, 79.44, 0.543	64.19	11	0.99239	Genome not assigned to closest species as it falls outside its pre-defined ANI radius
MAG_20110700_S1M_mb_veryspecific.22~NODE_4227_length_7737_cov_6.283910	Virus_QGNH01001761.1	7903.6	20110700_S1M_mb_veryspecific.22	1.9989	Virus_QGNH01001761.1	EMERGEV2_20110700_S1M_mb_veryspecific.22	d__Bacteria;p__Acidobacteriota;c__Terriglobia;o__Terriglobales;f__Acidobacteriaceae;g__Palsa-288;s__	NA	NA	NA	NA	NA	GCA_003142215.1	95	d__Bacteria;p__Acidobacteriota;c__Terriglobia;o__Terriglobales;f__Acidobacteriaceae;g__Palsa-288;s__Palsa-288 sp003142215	90.93	0.803	d__Bacteria;p__Acidobacteriota;c__Terriglobia;o__Terriglobales;f__Acidobacteriaceae;g__Palsa-288;s__	taxonomic classification defined by topology and ANI	classification based on placement in class-level tree	GCA_003132145.1, s__Palsa-288 sp003132145, 95.0, 87.98, 0.735; GCA_003142235.1, s__Palsa-288 sp003142235, 95.0, 86.66, 0.72; GCA_903932155.1, s__Palsa-288 sp903932155, 95.0, 81.78, 0.693; GCA_021851465.1, s__Palsa-288 sp021851465, 95.0, 80.99, 0.519; GCA_003133205.1, s__Palsa-288 sp003133205, 95.0, 79.72, 0.543; GCA_003162875.1, s__Palsa-288 sp003162875, 95.0, 79.44, 0.543	64.19	11	0.99239	Genome not assigned to closest species as it falls outside its pre-defined ANI radius
MAG_20110700_S1M_mb_veryspecific.22~NODE_1758_length_13591_cov_6.024453	Virus_20120700_S1D.VIRSorter_NODE_3921_length_38831_cov_11_763539-cat_2	390.37	20110700_S1M_mb_veryspecific.22	-0.31097	Virus_20120700_S1D.VIRSorter_NODE_3921_length_38831_cov_11_763539-cat_2	EMERGEV2_20110700_S1M_mb_veryspecific.22	d__Bacteria;p__Acidobacteriota;c__Terriglobia;o__Terriglobales;f__Acidobacteriaceae;g__Palsa-288;s__	NA	NA	NA	NA	NA	GCA_003142215.1	95	d__Bacteria;p__Acidobacteriota;c__Terriglobia;o__Terriglobales;f__Acidobacteriaceae;g__Palsa-288;s__Palsa-288 sp003142215	90.93	0.803	d__Bacteria;p__Acidobacteriota;c__Terriglobia;o__Terriglobales;f__Acidobacteriaceae;g__Palsa-288;s__	taxonomic classification defined by topology and ANI	classification based on placement in class-level tree	GCA_003132145.1, s__Palsa-288 sp003132145, 95.0, 87.98, 0.735; GCA_003142235.1, s__Palsa-288 sp003142235, 95.0, 86.66, 0.72; GCA_903932155.1, s__Palsa-288 sp903932155, 95.0, 81.78, 0.693; GCA_021851465.1, s__Palsa-288 sp021851465, 95.0, 80.99, 0.519; GCA_003133205.1, s__Palsa-288 sp003133205, 95.0, 79.72, 0.543; GCA_003162875.1, s__Palsa-288 sp003162875, 95.0, 79.44, 0.543	64.19	11	0.99239	Genome not assigned to closest species as it falls outside its pre-defined ANI radius
MAG_20110700_S1M_mb_veryspecific.22~NODE_962_length_19620_cov_6.046614	Virus_20120700_S1D.VIRSorter_NODE_3921_length_38831_cov_11_763539-cat_2	320.181	20110700_S1M_mb_veryspecific.22	-0.332549	Virus_20120700_S1D.VIRSorter_NODE_3921_length_38831_cov_11_763539-cat_2	EMERGEV2_20110700_S1M_mb_veryspecific.22	d__Bacteria;p__Acidobacteriota;c__Terriglobia;o__Terriglobales;f__Acidobacteriaceae;g__Palsa-288;s__	NA	NA	NA	NA	NA	GCA_003142215.1	95	d__Bacteria;p__Acidobacteriota;c__Terriglobia;o__Terriglobales;f__Acidobacteriaceae;g__Palsa-288;s__Palsa-288 sp003142215	90.93	0.803	d__Bacteria;p__Acidobacteriota;c__Terriglobia;o__Terriglobales;f__Acidobacteriaceae;g__Palsa-288;s__	taxonomic classification defined by topology and ANI	classification based on placement in class-level tree	GCA_003132145.1, s__Palsa-288 sp003132145, 95.0, 87.98, 0.735; GCA_003142235.1, s__Palsa-288 sp003142235, 95.0, 86.66, 0.72; GCA_903932155.1, s__Palsa-288 sp903932155, 95.0, 81.78, 0.693; GCA_021851465.1, s__Palsa-288 sp021851465, 95.0, 80.99, 0.519; GCA_003133205.1, s__Palsa-288 sp003133205, 95.0, 79.72, 0.543; GCA_003162875.1, s__Palsa-288 sp003162875, 95.0, 79.44, 0.543	64.19	11	0.99239	Genome not assigned to closest species as it falls outside its pre-defined ANI radius
MAG_20110700_S1M_mb_veryspecific.22~NODE_962_length_19620_cov_6.046614	Virus_QGNH01001761.1	633.388	20110700_S1M_mb_veryspecific.22	-0.236256	Virus_QGNH01001761.1	EMERGEV2_20110700_S1M_mb_veryspecific.22	d__Bacteria;p__Acidobacteriota;c__Terriglobia;o__Terriglobales;f__Acidobacteriaceae;g__Palsa-288;s__	NA	NA	NA	NA	NA	GCA_003142215.1	95	d__Bacteria;p__Acidobacteriota;c__Terriglobia;o__Terriglobales;f__Acidobacteriaceae;g__Palsa-288;s__Palsa-288 sp003142215	90.93	0.803	d__Bacteria;p__Acidobacteriota;c__Terriglobia;o__Terriglobales;f__Acidobacteriaceae;g__Palsa-288;s__	taxonomic classification defined by topology and ANI	classification based on placement in class-level tree	GCA_003132145.1, s__Palsa-288 sp003132145, 95.0, 87.98, 0.735; GCA_003142235.1, s__Palsa-288 sp003142235, 95.0, 86.66, 0.72; GCA_903932155.1, s__Palsa-288 sp903932155, 95.0, 81.78, 0.693; GCA_021851465.1, s__Palsa-288 sp021851465, 95.0, 80.99, 0.519; GCA_003133205.1, s__Palsa-288 sp003133205, 95.0, 79.72, 0.543; GCA_003162875.1, s__Palsa-288 sp003162875, 95.0, 79.44, 0.543	64.19	11	0.99239	Genome not assigned to closest species as it falls outside its pre-defined ANI radius
MAG_20110700_S1M_mb_veryspecific.22~NODE_7186_length_5462_cov_4.990568	Virus_20170700_S24.VIRSorter_NODE_104_length_67801_cov_18_825495_gene_20_gene_65-23314-65483-cat_5	250.63	20110700_S1M_mb_veryspecific.22	-0.353931	Virus_20170700_S24.VIRSorter_NODE_104_length_67801_cov_18_825495_gene_20_gene_65-23314-65483-cat_5	EMERGEV2_20110700_S1M_mb_veryspecific.22	d__Bacteria;p__Acidobacteriota;c__Terriglobia;o__Terriglobales;f__Acidobacteriaceae;g__Palsa-288;s__	NA	NA	NA	NA	NA	GCA_003142215.1	95	d__Bacteria;p__Acidobacteriota;c__Terriglobia;o__Terriglobales;f__Acidobacteriaceae;g__Palsa-288;s__Palsa-288 sp003142215	90.93	0.803	d__Bacteria;p__Acidobacteriota;c__Terriglobia;o__Terriglobales;f__Acidobacteriaceae;g__Palsa-288;s__	taxonomic classification defined by topology and ANI	classification based on placement in class-level tree	GCA_003132145.1, s__Palsa-288 sp003132145, 95.0, 87.98, 0.735; GCA_003142235.1, s__Palsa-288 sp003142235, 95.0, 86.66, 0.72; GCA_903932155.1, s__Palsa-288 sp903932155, 95.0, 81.78, 0.693; GCA_021851465.1, s__Palsa-288 sp021851465, 95.0, 80.99, 0.519; GCA_003133205.1, s__Palsa-288 sp003133205, 95.0, 79.72, 0.543; GCA_003162875.1, s__Palsa-288 sp003162875, 95.0, 79.44, 0.543	64.19	11	0.99239	Genome not assigned to closest species as it falls outside its pre-defined ANI radius
MAG_20110700_S1M_mb_veryspecific.22~NODE_1216_length_17038_cov_5.682977	Virus_QGNH01000036.1	11215.6	20110700_S1M_mb_veryspecific.22	3.01715	Virus_QGNH01000036.1	EMERGEV2_20110700_S1M_mb_veryspecific.22	d__Bacteria;p__Acidobacteriota;c__Terriglobia;o__Terriglobales;f__Acidobacteriaceae;g__Palsa-288;s__	NA	NA	NA	NA	NA	GCA_003142215.1	95	d__Bacteria;p__Acidobacteriota;c__Terriglobia;o__Terriglobales;f__Acidobacteriaceae;g__Palsa-288;s__Palsa-288 sp003142215	90.93	0.803	d__Bacteria;p__Acidobacteriota;c__Terriglobia;o__Terriglobales;f__Acidobacteriaceae;g__Palsa-288;s__	taxonomic classification defined by topology and ANI	classification based on placement in class-level tree	GCA_003132145.1, s__Palsa-288 sp003132145, 95.0, 87.98, 0.735; GCA_003142235.1, s__Palsa-288 sp003142235, 95.0, 86.66, 0.72; GCA_903932155.1, s__Palsa-288 sp903932155, 95.0, 81.78, 0.693; GCA_021851465.1, s__Palsa-288 sp021851465, 95.0, 80.99, 0.519; GCA_003133205.1, s__Palsa-288 sp003133205, 95.0, 79.72, 0.543; GCA_003162875.1, s__Palsa-288 sp003162875, 95.0, 79.44, 0.543	64.19	11	0.99239	Genome not assigned to closest species as it falls outside its pre-defined ANI radius
MAG_20110700_S1M_mb_veryspecific.22~NODE_5389_length_6563_cov_7.887062	Virus_20120700_S1D.VIRSorter_NODE_3921_length_38831_cov_11_763539-cat_2	271.642	20110700_S1M_mb_veryspecific.22	-0.347471	Virus_20120700_S1D.VIRSorter_NODE_3921_length_38831_cov_11_763539-cat_2	EMERGEV2_20110700_S1M_mb_veryspecific.22	d__Bacteria;p__Acidobacteriota;c__Terriglobia;o__Terriglobales;f__Acidobacteriaceae;g__Palsa-288;s__	NA	NA	NA	NA	NA	GCA_003142215.1	95	d__Bacteria;p__Acidobacteriota;c__Terriglobia;o__Terriglobales;f__Acidobacteriaceae;g__Palsa-288;s__Palsa-288 sp003142215	90.93	0.803	d__Bacteria;p__Acidobacteriota;c__Terriglobia;o__Terriglobales;f__Acidobacteriaceae;g__Palsa-288;s__	taxonomic classification defined by topology and ANI	classification based on placement in class-level tree	GCA_003132145.1, s__Palsa-288 sp003132145, 95.0, 87.98, 0.735; GCA_003142235.1, s__Palsa-288 sp003142235, 95.0, 86.66, 0.72; GCA_903932155.1, s__Palsa-288 sp903932155, 95.0, 81.78, 0.693; GCA_021851465.1, s__Palsa-288 sp021851465, 95.0, 80.99, 0.519; GCA_003133205.1, s__Palsa-288 sp003133205, 95.0, 79.72, 0.543; GCA_003162875.1, s__Palsa-288 sp003162875, 95.0, 79.44, 0.543	64.19	11	0.99239	Genome not assigned to closest species as it falls outside its pre-defined ANI radius
MAG_20110700_S1M_mb_veryspecific.22~NODE_4451_length_7455_cov_6.115405	Virus_20170700_S24.VIRSorter_NODE_104_length_67801_cov_18_825495_gene_20_gene_65-23314-65483-cat_5	352.945	20110700_S1M_mb_veryspecific.22	-0.322475	Virus_20170700_S24.VIRSorter_NODE_104_length_67801_cov_18_825495_gene_20_gene_65-23314-65483-cat_5	EMERGEV2_20110700_S1M_mb_veryspecific.22	d__Bacteria;p__Acidobacteriota;c__Terriglobia;o__Terriglobales;f__Acidobacteriaceae;g__Palsa-288;s__	NA	NA	NA	NA	NA	GCA_003142215.1	95	d__Bacteria;p__Acidobacteriota;c__Terriglobia;o__Terriglobales;f__Acidobacteriaceae;g__Palsa-288;s__Palsa-288 sp003142215	90.93	0.803	d__Bacteria;p__Acidobacteriota;c__Terriglobia;o__Terriglobales;f__Acidobacteriaceae;g__Palsa-288;s__	taxonomic classification defined by topology and ANI	classification based on placement in class-level tree	GCA_003132145.1, s__Palsa-288 sp003132145, 95.0, 87.98, 0.735; GCA_003142235.1, s__Palsa-288 sp003142235, 95.0, 86.66, 0.72; GCA_903932155.1, s__Palsa-288 sp903932155, 95.0, 81.78, 0.693; GCA_021851465.1, s__Palsa-288 sp021851465, 95.0, 80.99, 0.519; GCA_003133205.1, s__Palsa-288 sp003133205, 95.0, 79.72, 0.543; GCA_003162875.1, s__Palsa-288 sp003162875, 95.0, 79.44, 0.543	64.19	11	0.99239	Genome not assigned to closest species as it falls outside its pre-defined ANI radius
MAG_20110700_S1M_mb_veryspecific.22~NODE_4451_length_7455_cov_6.115405	Virus_QGNH01000036.1	136.087	20110700_S1M_mb_veryspecific.22	-0.389147	Virus_QGNH01000036.1	EMERGEV2_20110700_S1M_mb_veryspecific.22	d__Bacteria;p__Acidobacteriota;c__Terriglobia;o__Terriglobales;f__Acidobacteriaceae;g__Palsa-288;s__	NA	NA	NA	NA	NA	GCA_003142215.1	95	d__Bacteria;p__Acidobacteriota;c__Terriglobia;o__Terriglobales;f__Acidobacteriaceae;g__Palsa-288;s__Palsa-288 sp003142215	90.93	0.803	d__Bacteria;p__Acidobacteriota;c__Terriglobia;o__Terriglobales;f__Acidobacteriaceae;g__Palsa-288;s__	taxonomic classification defined by topology and ANI	classification based on placement in class-level tree	GCA_003132145.1, s__Palsa-288 sp003132145, 95.0, 87.98, 0.735; GCA_003142235.1, s__Palsa-288 sp003142235, 95.0, 86.66, 0.72; GCA_903932155.1, s__Palsa-288 sp903932155, 95.0, 81.78, 0.693; GCA_021851465.1, s__Palsa-288 sp021851465, 95.0, 80.99, 0.519; GCA_003133205.1, s__Palsa-288 sp003133205, 95.0, 79.72, 0.543; GCA_003162875.1, s__Palsa-288 sp003162875, 95.0, 79.44, 0.543	64.19	11	0.99239	Genome not assigned to closest species as it falls outside its pre-defined ANI radius
MAG_20110700_S1M_mb_veryspecific.22~NODE_3812_length_8336_cov_6.212897	Virus_QGNH01000036.1	261.159	20110700_S1M_mb_veryspecific.22	-0.350694	Virus_QGNH01000036.1	EMERGEV2_20110700_S1M_mb_veryspecific.22	d__Bacteria;p__Acidobacteriota;c__Terriglobia;o__Terriglobales;f__Acidobacteriaceae;g__Palsa-288;s__	NA	NA	NA	NA	NA	GCA_003142215.1	95	d__Bacteria;p__Acidobacteriota;c__Terriglobia;o__Terriglobales;f__Acidobacteriaceae;g__Palsa-288;s__Palsa-288 sp003142215	90.93	0.803	d__Bacteria;p__Acidobacteriota;c__Terriglobia;o__Terriglobales;f__Acidobacteriaceae;g__Palsa-288;s__	taxonomic classification defined by topology and ANI	classification based on placement in class-level tree	GCA_003132145.1, s__Palsa-288 sp003132145, 95.0, 87.98, 0.735; GCA_003142235.1, s__Palsa-288 sp003142235, 95.0, 86.66, 0.72; GCA_903932155.1, s__Palsa-288 sp903932155, 95.0, 81.78, 0.693; GCA_021851465.1, s__Palsa-288 sp021851465, 95.0, 80.99, 0.519; GCA_003133205.1, s__Palsa-288 sp003133205, 95.0, 79.72, 0.543; GCA_003162875.1, s__Palsa-288 sp003162875, 95.0, 79.44, 0.543	64.19	11	0.99239	Genome not assigned to closest species as it falls outside its pre-defined ANI radius
MAG_20110700_S1M_mb_veryspecific.22~NODE_3812_length_8336_cov_6.212897	Virus_20120700_S1D.VIRSorter_NODE_13652_length_19488_cov_6_348737-cat_2	109.254	20110700_S1M_mb_veryspecific.22	-0.397396	Virus_20120700_S1D.VIRSorter_NODE_13652_length_19488_cov_6_348737-cat_2	EMERGEV2_20110700_S1M_mb_veryspecific.22	d__Bacteria;p__Acidobacteriota;c__Terriglobia;o__Terriglobales;f__Acidobacteriaceae;g__Palsa-288;s__	NA	NA	NA	NA	NA	GCA_003142215.1	95	d__Bacteria;p__Acidobacteriota;c__Terriglobia;o__Terriglobales;f__Acidobacteriaceae;g__Palsa-288;s__Palsa-288 sp003142215	90.93	0.803	d__Bacteria;p__Acidobacteriota;c__Terriglobia;o__Terriglobales;f__Acidobacteriaceae;g__Palsa-288;s__	taxonomic classification defined by topology and ANI	classification based on placement in class-level tree	GCA_003132145.1, s__Palsa-288 sp003132145, 95.0, 87.98, 0.735; GCA_003142235.1, s__Palsa-288 sp003142235, 95.0, 86.66, 0.72; GCA_903932155.1, s__Palsa-288 sp903932155, 95.0, 81.78, 0.693; GCA_021851465.1, s__Palsa-288 sp021851465, 95.0, 80.99, 0.519; GCA_003133205.1, s__Palsa-288 sp003133205, 95.0, 79.72, 0.543; GCA_003162875.1, s__Palsa-288 sp003162875, 95.0, 79.44, 0.543	64.19	11	0.99239	Genome not assigned to closest species as it falls outside its pre-defined ANI radius
MAG_20110700_S1M_mb_veryspecific.22~NODE_3907_length_8168_cov_7.434241	Virus_QGNH01001761.1	1695.37	20110700_S1M_mb_veryspecific.22	0.0902395	Virus_QGNH01001761.1	EMERGEV2_20110700_S1M_mb_veryspecific.22	d__Bacteria;p__Acidobacteriota;c__Terriglobia;o__Terriglobales;f__Acidobacteriaceae;g__Palsa-288;s__	NA	NA	NA	NA	NA	GCA_003142215.1	95	d__Bacteria;p__Acidobacteriota;c__Terriglobia;o__Terriglobales;f__Acidobacteriaceae;g__Palsa-288;s__Palsa-288 sp003142215	90.93	0.803	d__Bacteria;p__Acidobacteriota;c__Terriglobia;o__Terriglobales;f__Acidobacteriaceae;g__Palsa-288;s__	taxonomic classification defined by topology and ANI	classification based on placement in class-level tree	GCA_003132145.1, s__Palsa-288 sp003132145, 95.0, 87.98, 0.735; GCA_003142235.1, s__Palsa-288 sp003142235, 95.0, 86.66, 0.72; GCA_903932155.1, s__Palsa-288 sp903932155, 95.0, 81.78, 0.693; GCA_021851465.1, s__Palsa-288 sp021851465, 95.0, 80.99, 0.519; GCA_003133205.1, s__Palsa-288 sp003133205, 95.0, 79.72, 0.543; GCA_003162875.1, s__Palsa-288 sp003162875, 95.0, 79.44, 0.543	64.19	11	0.99239	Genome not assigned to closest species as it falls outside its pre-defined ANI radius
MAG_20110700_S1M_mb_veryspecific.22~NODE_13614_length_3550_cov_6.861803	Virus_QGNH01000036.1	2076.55	20110700_S1M_mb_veryspecific.22	0.207431	Virus_QGNH01000036.1	EMERGEV2_20110700_S1M_mb_veryspecific.22	d__Bacteria;p__Acidobacteriota;c__Terriglobia;o__Terriglobales;f__Acidobacteriaceae;g__Palsa-288;s__	NA	NA	NA	NA	NA	GCA_003142215.1	95	d__Bacteria;p__Acidobacteriota;c__Terriglobia;o__Terriglobales;f__Acidobacteriaceae;g__Palsa-288;s__Palsa-288 sp003142215	90.93	0.803	d__Bacteria;p__Acidobacteriota;c__Terriglobia;o__Terriglobales;f__Acidobacteriaceae;g__Palsa-288;s__	taxonomic classification defined by topology and ANI	classification based on placement in class-level tree	GCA_003132145.1, s__Palsa-288 sp003132145, 95.0, 87.98, 0.735; GCA_003142235.1, s__Palsa-288 sp003142235, 95.0, 86.66, 0.72; GCA_903932155.1, s__Palsa-288 sp903932155, 95.0, 81.78, 0.693; GCA_021851465.1, s__Palsa-288 sp021851465, 95.0, 80.99, 0.519; GCA_003133205.1, s__Palsa-288 sp003133205, 95.0, 79.72, 0.543; GCA_003162875.1, s__Palsa-288 sp003162875, 95.0, 79.44, 0.543	64.19	11	0.99239	Genome not assigned to closest species as it falls outside its pre-defined ANI radius
MAG_20110700_S1M_mb_veryspecific.22~NODE_13331_length_3603_cov_6.127678	Virus_20120700_S1D.VIRSorter_NODE_3921_length_38831_cov_11_763539-cat_2	3272.48	20110700_S1M_mb_veryspecific.22	0.575107	Virus_20120700_S1D.VIRSorter_NODE_3921_length_38831_cov_11_763539-cat_2	EMERGEV2_20110700_S1M_mb_veryspecific.22	d__Bacteria;p__Acidobacteriota;c__Terriglobia;o__Terriglobales;f__Acidobacteriaceae;g__Palsa-288;s__	NA	NA	NA	NA	NA	GCA_003142215.1	95	d__Bacteria;p__Acidobacteriota;c__Terriglobia;o__Terriglobales;f__Acidobacteriaceae;g__Palsa-288;s__Palsa-288 sp003142215	90.93	0.803	d__Bacteria;p__Acidobacteriota;c__Terriglobia;o__Terriglobales;f__Acidobacteriaceae;g__Palsa-288;s__	taxonomic classification defined by topology and ANI	classification based on placement in class-level tree	GCA_003132145.1, s__Palsa-288 sp003132145, 95.0, 87.98, 0.735; GCA_003142235.1, s__Palsa-288 sp003142235, 95.0, 86.66, 0.72; GCA_903932155.1, s__Palsa-288 sp903932155, 95.0, 81.78, 0.693; GCA_021851465.1, s__Palsa-288 sp021851465, 95.0, 80.99, 0.519; GCA_003133205.1, s__Palsa-288 sp003133205, 95.0, 79.72, 0.543; GCA_003162875.1, s__Palsa-288 sp003162875, 95.0, 79.44, 0.543	64.19	11	0.99239	Genome not assigned to closest species as it falls outside its pre-defined ANI radius
MAG_20110700_S1M_mb_veryspecific.22~NODE_4009_length_8032_cov_6.556475	Virus_20130700_S2X.VIRSorter_NODE_3_length_197518_cov_59_067982-cat_2	2962.15	20110700_S1M_mb_veryspecific.22	0.479699	Virus_20130700_S2X.VIRSorter_NODE_3_length_197518_cov_59_067982-cat_2	EMERGEV2_20110700_S1M_mb_veryspecific.22	d__Bacteria;p__Acidobacteriota;c__Terriglobia;o__Terriglobales;f__Acidobacteriaceae;g__Palsa-288;s__	NA	NA	NA	NA	NA	GCA_003142215.1	95	d__Bacteria;p__Acidobacteriota;c__Terriglobia;o__Terriglobales;f__Acidobacteriaceae;g__Palsa-288;s__Palsa-288 sp003142215	90.93	0.803	d__Bacteria;p__Acidobacteriota;c__Terriglobia;o__Terriglobales;f__Acidobacteriaceae;g__Palsa-288;s__	taxonomic classification defined by topology and ANI	classification based on placement in class-level tree	GCA_003132145.1, s__Palsa-288 sp003132145, 95.0, 87.98, 0.735; GCA_003142235.1, s__Palsa-288 sp003142235, 95.0, 86.66, 0.72; GCA_903932155.1, s__Palsa-288 sp903932155, 95.0, 81.78, 0.693; GCA_021851465.1, s__Palsa-288 sp021851465, 95.0, 80.99, 0.519; GCA_003133205.1, s__Palsa-288 sp003133205, 95.0, 79.72, 0.543; GCA_003162875.1, s__Palsa-288 sp003162875, 95.0, 79.44, 0.543	64.19	11	0.99239	Genome not assigned to closest species as it falls outside its pre-defined ANI radius
MAG_20110700_S1M_mb_veryspecific.22~NODE_6193_length_6031_cov_6.016232	Virus_QGNH01001761.1	132.323	20110700_S1M_mb_veryspecific.22	-0.390304	Virus_QGNH01001761.1	EMERGEV2_20110700_S1M_mb_veryspecific.22	d__Bacteria;p__Acidobacteriota;c__Terriglobia;o__Terriglobales;f__Acidobacteriaceae;g__Palsa-288;s__	NA	NA	NA	NA	NA	GCA_003142215.1	95	d__Bacteria;p__Acidobacteriota;c__Terriglobia;o__Terriglobales;f__Acidobacteriaceae;g__Palsa-288;s__Palsa-288 sp003142215	90.93	0.803	d__Bacteria;p__Acidobacteriota;c__Terriglobia;o__Terriglobales;f__Acidobacteriaceae;g__Palsa-288;s__	taxonomic classification defined by topology and ANI	classification based on placement in class-level tree	GCA_003132145.1, s__Palsa-288 sp003132145, 95.0, 87.98, 0.735; GCA_003142235.1, s__Palsa-288 sp003142235, 95.0, 86.66, 0.72; GCA_903932155.1, s__Palsa-288 sp903932155, 95.0, 81.78, 0.693; GCA_021851465.1, s__Palsa-288 sp021851465, 95.0, 80.99, 0.519; GCA_003133205.1, s__Palsa-288 sp003133205, 95.0, 79.72, 0.543; GCA_003162875.1, s__Palsa-288 sp003162875, 95.0, 79.44, 0.543	64.19	11	0.99239	Genome not assigned to closest species as it falls outside its pre-defined ANI radius
MAG_20110700_S1M_mb_veryspecific.22~NODE_2684_length_10355_cov_7.557476	Virus_QGNH01000036.1	7069.94	20110700_S1M_mb_veryspecific.22	1.7426	Virus_QGNH01000036.1	EMERGEV2_20110700_S1M_mb_veryspecific.22	d__Bacteria;p__Acidobacteriota;c__Terriglobia;o__Terriglobales;f__Acidobacteriaceae;g__Palsa-288;s__	NA	NA	NA	NA	NA	GCA_003142215.1	95	d__Bacteria;p__Acidobacteriota;c__Terriglobia;o__Terriglobales;f__Acidobacteriaceae;g__Palsa-288;s__Palsa-288 sp003142215	90.93	0.803	d__Bacteria;p__Acidobacteriota;c__Terriglobia;o__Terriglobales;f__Acidobacteriaceae;g__Palsa-288;s__	taxonomic classification defined by topology and ANI	classification based on placement in class-level tree	GCA_003132145.1, s__Palsa-288 sp003132145, 95.0, 87.98, 0.735; GCA_003142235.1, s__Palsa-288 sp003142235, 95.0, 86.66, 0.72; GCA_903932155.1, s__Palsa-288 sp903932155, 95.0, 81.78, 0.693; GCA_021851465.1, s__Palsa-288 sp021851465, 95.0, 80.99, 0.519; GCA_003133205.1, s__Palsa-288 sp003133205, 95.0, 79.72, 0.543; GCA_003162875.1, s__Palsa-288 sp003162875, 95.0, 79.44, 0.543	64.19	11	0.99239	Genome not assigned to closest species as it falls outside its pre-defined ANI radius
MAG_20110700_S1M_mb_veryspecific.22~NODE_8685_length_4839_cov_5.755226	Virus_QGNH01000045.1	417.45	20110700_S1M_mb_veryspecific.22	-0.302644	Virus_QGNH01000045.1	EMERGEV2_20110700_S1M_mb_veryspecific.22	d__Bacteria;p__Acidobacteriota;c__Terriglobia;o__Terriglobales;f__Acidobacteriaceae;g__Palsa-288;s__	NA	NA	NA	NA	NA	GCA_003142215.1	95	d__Bacteria;p__Acidobacteriota;c__Terriglobia;o__Terriglobales;f__Acidobacteriaceae;g__Palsa-288;s__Palsa-288 sp003142215	90.93	0.803	d__Bacteria;p__Acidobacteriota;c__Terriglobia;o__Terriglobales;f__Acidobacteriaceae;g__Palsa-288;s__	taxonomic classification defined by topology and ANI	classification based on placement in class-level tree	GCA_003132145.1, s__Palsa-288 sp003132145, 95.0, 87.98, 0.735; GCA_003142235.1, s__Palsa-288 sp003142235, 95.0, 86.66, 0.72; GCA_903932155.1, s__Palsa-288 sp903932155, 95.0, 81.78, 0.693; GCA_021851465.1, s__Palsa-288 sp021851465, 95.0, 80.99, 0.519; GCA_003133205.1, s__Palsa-288 sp003133205, 95.0, 79.72, 0.543; GCA_003162875.1, s__Palsa-288 sp003162875, 95.0, 79.44, 0.543	64.19	11	0.99239	Genome not assigned to closest species as it falls outside its pre-defined ANI radius
MAG_20110700_S1M_mb_veryspecific.22~NODE_4555_length_7338_cov_4.789098	Virus_20120700_S1D.VIRSorter_NODE_3921_length_38831_cov_11_763539-cat_2	841.018	20110700_S1M_mb_veryspecific.22	-0.172422	Virus_20120700_S1D.VIRSorter_NODE_3921_length_38831_cov_11_763539-cat_2	EMERGEV2_20110700_S1M_mb_veryspecific.22	d__Bacteria;p__Acidobacteriota;c__Terriglobia;o__Terriglobales;f__Acidobacteriaceae;g__Palsa-288;s__	NA	NA	NA	NA	NA	GCA_003142215.1	95	d__Bacteria;p__Acidobacteriota;c__Terriglobia;o__Terriglobales;f__Acidobacteriaceae;g__Palsa-288;s__Palsa-288 sp003142215	90.93	0.803	d__Bacteria;p__Acidobacteriota;c__Terriglobia;o__Terriglobales;f__Acidobacteriaceae;g__Palsa-288;s__	taxonomic classification defined by topology and ANI	classification based on placement in class-level tree	GCA_003132145.1, s__Palsa-288 sp003132145, 95.0, 87.98, 0.735; GCA_003142235.1, s__Palsa-288 sp003142235, 95.0, 86.66, 0.72; GCA_903932155.1, s__Palsa-288 sp903932155, 95.0, 81.78, 0.693; GCA_021851465.1, s__Palsa-288 sp021851465, 95.0, 80.99, 0.519; GCA_003133205.1, s__Palsa-288 sp003133205, 95.0, 79.72, 0.543; GCA_003162875.1, s__Palsa-288 sp003162875, 95.0, 79.44, 0.543	64.19	11	0.99239	Genome not assigned to closest species as it falls outside its pre-defined ANI radius
MAG_20110700_S1M_mb_veryspecific.22~NODE_3099_length_9509_cov_4.631373	Virus_20120700_S1D.VIRSorter_NODE_3921_length_38831_cov_11_763539-cat_2	1106.06	20110700_S1M_mb_veryspecific.22	-0.0909389	Virus_20120700_S1D.VIRSorter_NODE_3921_length_38831_cov_11_763539-cat_2	EMERGEV2_20110700_S1M_mb_veryspecific.22	d__Bacteria;p__Acidobacteriota;c__Terriglobia;o__Terriglobales;f__Acidobacteriaceae;g__Palsa-288;s__	NA	NA	NA	NA	NA	GCA_003142215.1	95	d__Bacteria;p__Acidobacteriota;c__Terriglobia;o__Terriglobales;f__Acidobacteriaceae;g__Palsa-288;s__Palsa-288 sp003142215	90.93	0.803	d__Bacteria;p__Acidobacteriota;c__Terriglobia;o__Terriglobales;f__Acidobacteriaceae;g__Palsa-288;s__	taxonomic classification defined by topology and ANI	classification based on placement in class-level tree	GCA_003132145.1, s__Palsa-288 sp003132145, 95.0, 87.98, 0.735; GCA_003142235.1, s__Palsa-288 sp003142235, 95.0, 86.66, 0.72; GCA_903932155.1, s__Palsa-288 sp903932155, 95.0, 81.78, 0.693; GCA_021851465.1, s__Palsa-288 sp021851465, 95.0, 80.99, 0.519; GCA_003133205.1, s__Palsa-288 sp003133205, 95.0, 79.72, 0.543; GCA_003162875.1, s__Palsa-288 sp003162875, 95.0, 79.44, 0.543	64.19	11	0.99239	Genome not assigned to closest species as it falls outside its pre-defined ANI radius
MAG_20110700_S1M_mb_veryspecific.22~NODE_9050_length_4692_cov_6.134354	Virus_QGNH01001761.1	107.691	20110700_S1M_mb_veryspecific.22	-0.397876	Virus_QGNH01001761.1	EMERGEV2_20110700_S1M_mb_veryspecific.22	d__Bacteria;p__Acidobacteriota;c__Terriglobia;o__Terriglobales;f__Acidobacteriaceae;g__Palsa-288;s__	NA	NA	NA	NA	NA	GCA_003142215.1	95	d__Bacteria;p__Acidobacteriota;c__Terriglobia;o__Terriglobales;f__Acidobacteriaceae;g__Palsa-288;s__Palsa-288 sp003142215	90.93	0.803	d__Bacteria;p__Acidobacteriota;c__Terriglobia;o__Terriglobales;f__Acidobacteriaceae;g__Palsa-288;s__	taxonomic classification defined by topology and ANI	classification based on placement in class-level tree	GCA_003132145.1, s__Palsa-288 sp003132145, 95.0, 87.98, 0.735; GCA_003142235.1, s__Palsa-288 sp003142235, 95.0, 86.66, 0.72; GCA_903932155.1, s__Palsa-288 sp903932155, 95.0, 81.78, 0.693; GCA_021851465.1, s__Palsa-288 sp021851465, 95.0, 80.99, 0.519; GCA_003133205.1, s__Palsa-288 sp003133205, 95.0, 79.72, 0.543; GCA_003162875.1, s__Palsa-288 sp003162875, 95.0, 79.44, 0.543	64.19	11	0.99239	Genome not assigned to closest species as it falls outside its pre-defined ANI radius
MAG_20110700_S1M_mb_veryspecific.22~NODE_4047_length_7963_cov_7.011507	Virus_QGNH01000036.1	141.646	20110700_S1M_mb_veryspecific.22	-0.387437	Virus_QGNH01000036.1	EMERGEV2_20110700_S1M_mb_veryspecific.22	d__Bacteria;p__Acidobacteriota;c__Terriglobia;o__Terriglobales;f__Acidobacteriaceae;g__Palsa-288;s__	NA	NA	NA	NA	NA	GCA_003142215.1	95	d__Bacteria;p__Acidobacteriota;c__Terriglobia;o__Terriglobales;f__Acidobacteriaceae;g__Palsa-288;s__Palsa-288 sp003142215	90.93	0.803	d__Bacteria;p__Acidobacteriota;c__Terriglobia;o__Terriglobales;f__Acidobacteriaceae;g__Palsa-288;s__	taxonomic classification defined by topology and ANI	classification based on placement in class-level tree	GCA_003132145.1, s__Palsa-288 sp003132145, 95.0, 87.98, 0.735; GCA_003142235.1, s__Palsa-288 sp003142235, 95.0, 86.66, 0.72; GCA_903932155.1, s__Palsa-288 sp903932155, 95.0, 81.78, 0.693; GCA_021851465.1, s__Palsa-288 sp021851465, 95.0, 80.99, 0.519; GCA_003133205.1, s__Palsa-288 sp003133205, 95.0, 79.72, 0.543; GCA_003162875.1, s__Palsa-288 sp003162875, 95.0, 79.44, 0.543	64.19	11	0.99239	Genome not assigned to closest species as it falls outside its pre-defined ANI radius
MAG_20110700_S1M_mb_veryspecific.22~NODE_1712_length_13849_cov_6.884153	Virus_20170700_S24.VIRSorter_NODE_104_length_67801_cov_18_825495_gene_20_gene_65-23314-65483-cat_5	286.284	20110700_S1M_mb_veryspecific.22	-0.34297	Virus_20170700_S24.VIRSorter_NODE_104_length_67801_cov_18_825495_gene_20_gene_65-23314-65483-cat_5	EMERGEV2_20110700_S1M_mb_veryspecific.22	d__Bacteria;p__Acidobacteriota;c__Terriglobia;o__Terriglobales;f__Acidobacteriaceae;g__Palsa-288;s__	NA	NA	NA	NA	NA	GCA_003142215.1	95	d__Bacteria;p__Acidobacteriota;c__Terriglobia;o__Terriglobales;f__Acidobacteriaceae;g__Palsa-288;s__Palsa-288 sp003142215	90.93	0.803	d__Bacteria;p__Acidobacteriota;c__Terriglobia;o__Terriglobales;f__Acidobacteriaceae;g__Palsa-288;s__	taxonomic classification defined by topology and ANI	classification based on placement in class-level tree	GCA_003132145.1, s__Palsa-288 sp003132145, 95.0, 87.98, 0.735; GCA_003142235.1, s__Palsa-288 sp003142235, 95.0, 86.66, 0.72; GCA_903932155.1, s__Palsa-288 sp903932155, 95.0, 81.78, 0.693; GCA_021851465.1, s__Palsa-288 sp021851465, 95.0, 80.99, 0.519; GCA_003133205.1, s__Palsa-288 sp003133205, 95.0, 79.72, 0.543; GCA_003162875.1, s__Palsa-288 sp003162875, 95.0, 79.44, 0.543	64.19	11	0.99239	Genome not assigned to closest species as it falls outside its pre-defined ANI radius
MAG_20110700_S1M_mb_veryspecific.22~NODE_1712_length_13849_cov_6.884153	Virus_QGNH01000036.1	441.536	20110700_S1M_mb_veryspecific.22	-0.295239	Virus_QGNH01000036.1	EMERGEV2_20110700_S1M_mb_veryspecific.22	d__Bacteria;p__Acidobacteriota;c__Terriglobia;o__Terriglobales;f__Acidobacteriaceae;g__Palsa-288;s__	NA	NA	NA	NA	NA	GCA_003142215.1	95	d__Bacteria;p__Acidobacteriota;c__Terriglobia;o__Terriglobales;f__Acidobacteriaceae;g__Palsa-288;s__Palsa-288 sp003142215	90.93	0.803	d__Bacteria;p__Acidobacteriota;c__Terriglobia;o__Terriglobales;f__Acidobacteriaceae;g__Palsa-288;s__	taxonomic classification defined by topology and ANI	classification based on placement in class-level tree	GCA_003132145.1, s__Palsa-288 sp003132145, 95.0, 87.98, 0.735; GCA_003142235.1, s__Palsa-288 sp003142235, 95.0, 86.66, 0.72; GCA_903932155.1, s__Palsa-288 sp903932155, 95.0, 81.78, 0.693; GCA_021851465.1, s__Palsa-288 sp021851465, 95.0, 80.99, 0.519; GCA_003133205.1, s__Palsa-288 sp003133205, 95.0, 79.72, 0.543; GCA_003162875.1, s__Palsa-288 sp003162875, 95.0, 79.44, 0.543	64.19	11	0.99239	Genome not assigned to closest species as it falls outside its pre-defined ANI radius
MAG_20110700_S1M_mb_veryspecific.22~NODE_1162_length_17511_cov_5.841831	Virus_20120700_S1D.VIRSorter_NODE_3921_length_38831_cov_11_763539-cat_2	72.6697	20110700_S1M_mb_veryspecific.22	-0.408644	Virus_20120700_S1D.VIRSorter_NODE_3921_length_38831_cov_11_763539-cat_2	EMERGEV2_20110700_S1M_mb_veryspecific.22	d__Bacteria;p__Acidobacteriota;c__Terriglobia;o__Terriglobales;f__Acidobacteriaceae;g__Palsa-288;s__	NA	NA	NA	NA	NA	GCA_003142215.1	95	d__Bacteria;p__Acidobacteriota;c__Terriglobia;o__Terriglobales;f__Acidobacteriaceae;g__Palsa-288;s__Palsa-288 sp003142215	90.93	0.803	d__Bacteria;p__Acidobacteriota;c__Terriglobia;o__Terriglobales;f__Acidobacteriaceae;g__Palsa-288;s__	taxonomic classification defined by topology and ANI	classification based on placement in class-level tree	GCA_003132145.1, s__Palsa-288 sp003132145, 95.0, 87.98, 0.735; GCA_003142235.1, s__Palsa-288 sp003142235, 95.0, 86.66, 0.72; GCA_903932155.1, s__Palsa-288 sp903932155, 95.0, 81.78, 0.693; GCA_021851465.1, s__Palsa-288 sp021851465, 95.0, 80.99, 0.519; GCA_003133205.1, s__Palsa-288 sp003133205, 95.0, 79.72, 0.543; GCA_003162875.1, s__Palsa-288 sp003162875, 95.0, 79.44, 0.543	64.19	11	0.99239	Genome not assigned to closest species as it falls outside its pre-defined ANI radius
MAG_20110700_S1M_mb_veryspecific.22~NODE_1162_length_17511_cov_5.841831	Virus_QGNH01000036.1	1812.45	20110700_S1M_mb_veryspecific.22	0.126235	Virus_QGNH01000036.1	EMERGEV2_20110700_S1M_mb_veryspecific.22	d__Bacteria;p__Acidobacteriota;c__Terriglobia;o__Terriglobales;f__Acidobacteriaceae;g__Palsa-288;s__	NA	NA	NA	NA	NA	GCA_003142215.1	95	d__Bacteria;p__Acidobacteriota;c__Terriglobia;o__Terriglobales;f__Acidobacteriaceae;g__Palsa-288;s__Palsa-288 sp003142215	90.93	0.803	d__Bacteria;p__Acidobacteriota;c__Terriglobia;o__Terriglobales;f__Acidobacteriaceae;g__Palsa-288;s__	taxonomic classification defined by topology and ANI	classification based on placement in class-level tree	GCA_003132145.1, s__Palsa-288 sp003132145, 95.0, 87.98, 0.735; GCA_003142235.1, s__Palsa-288 sp003142235, 95.0, 86.66, 0.72; GCA_903932155.1, s__Palsa-288 sp903932155, 95.0, 81.78, 0.693; GCA_021851465.1, s__Palsa-288 sp021851465, 95.0, 80.99, 0.519; GCA_003133205.1, s__Palsa-288 sp003133205, 95.0, 79.72, 0.543; GCA_003162875.1, s__Palsa-288 sp003162875, 95.0, 79.44, 0.543	64.19	11	0.99239	Genome not assigned to closest species as it falls outside its pre-defined ANI radius
MAG_20110700_S1M_mb_veryspecific.22~NODE_15976_length_3198_cov_6.384028	Virus_20120700_S1D.VIRSorter_NODE_3921_length_38831_cov_11_763539-cat_2	713.452	20110700_S1M_mb_veryspecific.22	-0.211641	Virus_20120700_S1D.VIRSorter_NODE_3921_length_38831_cov_11_763539-cat_2	EMERGEV2_20110700_S1M_mb_veryspecific.22	d__Bacteria;p__Acidobacteriota;c__Terriglobia;o__Terriglobales;f__Acidobacteriaceae;g__Palsa-288;s__	NA	NA	NA	NA	NA	GCA_003142215.1	95	d__Bacteria;p__Acidobacteriota;c__Terriglobia;o__Terriglobales;f__Acidobacteriaceae;g__Palsa-288;s__Palsa-288 sp003142215	90.93	0.803	d__Bacteria;p__Acidobacteriota;c__Terriglobia;o__Terriglobales;f__Acidobacteriaceae;g__Palsa-288;s__	taxonomic classification defined by topology and ANI	classification based on placement in class-level tree	GCA_003132145.1, s__Palsa-288 sp003132145, 95.0, 87.98, 0.735; GCA_003142235.1, s__Palsa-288 sp003142235, 95.0, 86.66, 0.72; GCA_903932155.1, s__Palsa-288 sp903932155, 95.0, 81.78, 0.693; GCA_021851465.1, s__Palsa-288 sp021851465, 95.0, 80.99, 0.519; GCA_003133205.1, s__Palsa-288 sp003133205, 95.0, 79.72, 0.543; GCA_003162875.1, s__Palsa-288 sp003162875, 95.0, 79.44, 0.543	64.19	11	0.99239	Genome not assigned to closest species as it falls outside its pre-defined ANI radius
MAG_20110700_S1M_mb_veryspecific.22~NODE_2808_length_10064_cov_4.528524	Virus_20120700_S1D.VIRSorter_NODE_3921_length_38831_cov_11_763539-cat_2	307.832	20110700_S1M_mb_veryspecific.22	-0.336345	Virus_20120700_S1D.VIRSorter_NODE_3921_length_38831_cov_11_763539-cat_2	EMERGEV2_20110700_S1M_mb_veryspecific.22	d__Bacteria;p__Acidobacteriota;c__Terriglobia;o__Terriglobales;f__Acidobacteriaceae;g__Palsa-288;s__	NA	NA	NA	NA	NA	GCA_003142215.1	95	d__Bacteria;p__Acidobacteriota;c__Terriglobia;o__Terriglobales;f__Acidobacteriaceae;g__Palsa-288;s__Palsa-288 sp003142215	90.93	0.803	d__Bacteria;p__Acidobacteriota;c__Terriglobia;o__Terriglobales;f__Acidobacteriaceae;g__Palsa-288;s__	taxonomic classification defined by topology and ANI	classification based on placement in class-level tree	GCA_003132145.1, s__Palsa-288 sp003132145, 95.0, 87.98, 0.735; GCA_003142235.1, s__Palsa-288 sp003142235, 95.0, 86.66, 0.72; GCA_903932155.1, s__Palsa-288 sp903932155, 95.0, 81.78, 0.693; GCA_021851465.1, s__Palsa-288 sp021851465, 95.0, 80.99, 0.519; GCA_003133205.1, s__Palsa-288 sp003133205, 95.0, 79.72, 0.543; GCA_003162875.1, s__Palsa-288 sp003162875, 95.0, 79.44, 0.543	64.19	11	0.99239	Genome not assigned to closest species as it falls outside its pre-defined ANI radius
MAG_20110700_S1M_mb_veryspecific.22~NODE_21712_length_2581_cov_4.468329	Virus_20170700_S24.VIRSorter_NODE_104_length_67801_cov_18_825495_gene_20_gene_65-23314-65483-cat_5	6890.64	20110700_S1M_mb_veryspecific.22	1.68747	Virus_20170700_S24.VIRSorter_NODE_104_length_67801_cov_18_825495_gene_20_gene_65-23314-65483-cat_5	EMERGEV2_20110700_S1M_mb_veryspecific.22	d__Bacteria;p__Acidobacteriota;c__Terriglobia;o__Terriglobales;f__Acidobacteriaceae;g__Palsa-288;s__	NA	NA	NA	NA	NA	GCA_003142215.1	95	d__Bacteria;p__Acidobacteriota;c__Terriglobia;o__Terriglobales;f__Acidobacteriaceae;g__Palsa-288;s__Palsa-288 sp003142215	90.93	0.803	d__Bacteria;p__Acidobacteriota;c__Terriglobia;o__Terriglobales;f__Acidobacteriaceae;g__Palsa-288;s__	taxonomic classification defined by topology and ANI	classification based on placement in class-level tree	GCA_003132145.1, s__Palsa-288 sp003132145, 95.0, 87.98, 0.735; GCA_003142235.1, s__Palsa-288 sp003142235, 95.0, 86.66, 0.72; GCA_903932155.1, s__Palsa-288 sp903932155, 95.0, 81.78, 0.693; GCA_021851465.1, s__Palsa-288 sp021851465, 95.0, 80.99, 0.519; GCA_003133205.1, s__Palsa-288 sp003133205, 95.0, 79.72, 0.543; GCA_003162875.1, s__Palsa-288 sp003162875, 95.0, 79.44, 0.543	64.19	11	0.99239	Genome not assigned to closest species as it falls outside its pre-defined ANI radius
MAG_20110700_S1M_mb_veryspecific.22~NODE_21712_length_2581_cov_4.468329	Virus_QGNH01000036.1	166.054	20110700_S1M_mb_veryspecific.22	-0.379934	Virus_QGNH01000036.1	EMERGEV2_20110700_S1M_mb_veryspecific.22	d__Bacteria;p__Acidobacteriota;c__Terriglobia;o__Terriglobales;f__Acidobacteriaceae;g__Palsa-288;s__	NA	NA	NA	NA	NA	GCA_003142215.1	95	d__Bacteria;p__Acidobacteriota;c__Terriglobia;o__Terriglobales;f__Acidobacteriaceae;g__Palsa-288;s__Palsa-288 sp003142215	90.93	0.803	d__Bacteria;p__Acidobacteriota;c__Terriglobia;o__Terriglobales;f__Acidobacteriaceae;g__Palsa-288;s__	taxonomic classification defined by topology and ANI	classification based on placement in class-level tree	GCA_003132145.1, s__Palsa-288 sp003132145, 95.0, 87.98, 0.735; GCA_003142235.1, s__Palsa-288 sp003142235, 95.0, 86.66, 0.72; GCA_903932155.1, s__Palsa-288 sp903932155, 95.0, 81.78, 0.693; GCA_021851465.1, s__Palsa-288 sp021851465, 95.0, 80.99, 0.519; GCA_003133205.1, s__Palsa-288 sp003133205, 95.0, 79.72, 0.543; GCA_003162875.1, s__Palsa-288 sp003162875, 95.0, 79.44, 0.543	64.19	11	0.99239	Genome not assigned to closest species as it falls outside its pre-defined ANI radius
MAG_20110700_S1M_mb_veryspecific.22~NODE_6422_length_5883_cov_6.320693	Virus_QGNH01000036.1	949.505	20110700_S1M_mb_veryspecific.22	-0.139069	Virus_QGNH01000036.1	EMERGEV2_20110700_S1M_mb_veryspecific.22	d__Bacteria;p__Acidobacteriota;c__Terriglobia;o__Terriglobales;f__Acidobacteriaceae;g__Palsa-288;s__	NA	NA	NA	NA	NA	GCA_003142215.1	95	d__Bacteria;p__Acidobacteriota;c__Terriglobia;o__Terriglobales;f__Acidobacteriaceae;g__Palsa-288;s__Palsa-288 sp003142215	90.93	0.803	d__Bacteria;p__Acidobacteriota;c__Terriglobia;o__Terriglobales;f__Acidobacteriaceae;g__Palsa-288;s__	taxonomic classification defined by topology and ANI	classification based on placement in class-level tree	GCA_003132145.1, s__Palsa-288 sp003132145, 95.0, 87.98, 0.735; GCA_003142235.1, s__Palsa-288 sp003142235, 95.0, 86.66, 0.72; GCA_903932155.1, s__Palsa-288 sp903932155, 95.0, 81.78, 0.693; GCA_021851465.1, s__Palsa-288 sp021851465, 95.0, 80.99, 0.519; GCA_003133205.1, s__Palsa-288 sp003133205, 95.0, 79.72, 0.543; GCA_003162875.1, s__Palsa-288 sp003162875, 95.0, 79.44, 0.543	64.19	11	0.99239	Genome not assigned to closest species as it falls outside its pre-defined ANI radius
MAG_20110700_S1M_mb_veryspecific.22~NODE_10051_length_4383_cov_5.983595	Virus_20120700_S1D.VIRSorter_NODE_3921_length_38831_cov_11_763539-cat_2	5854.13	20110700_S1M_mb_veryspecific.22	1.36881	Virus_20120700_S1D.VIRSorter_NODE_3921_length_38831_cov_11_763539-cat_2	EMERGEV2_20110700_S1M_mb_veryspecific.22	d__Bacteria;p__Acidobacteriota;c__Terriglobia;o__Terriglobales;f__Acidobacteriaceae;g__Palsa-288;s__	NA	NA	NA	NA	NA	GCA_003142215.1	95	d__Bacteria;p__Acidobacteriota;c__Terriglobia;o__Terriglobales;f__Acidobacteriaceae;g__Palsa-288;s__Palsa-288 sp003142215	90.93	0.803	d__Bacteria;p__Acidobacteriota;c__Terriglobia;o__Terriglobales;f__Acidobacteriaceae;g__Palsa-288;s__	taxonomic classification defined by topology and ANI	classification based on placement in class-level tree	GCA_003132145.1, s__Palsa-288 sp003132145, 95.0, 87.98, 0.735; GCA_003142235.1, s__Palsa-288 sp003142235, 95.0, 86.66, 0.72; GCA_903932155.1, s__Palsa-288 sp903932155, 95.0, 81.78, 0.693; GCA_021851465.1, s__Palsa-288 sp021851465, 95.0, 80.99, 0.519; GCA_003133205.1, s__Palsa-288 sp003133205, 95.0, 79.72, 0.543; GCA_003162875.1, s__Palsa-288 sp003162875, 95.0, 79.44, 0.543	64.19	11	0.99239	Genome not assigned to closest species as it falls outside its pre-defined ANI radius
MAG_20110700_S1M_mb_veryspecific.22~NODE_10051_length_4383_cov_5.983595	Virus_QGNH01000036.1	2703.84	20110700_S1M_mb_veryspecific.22	0.400285	Virus_QGNH01000036.1	EMERGEV2_20110700_S1M_mb_veryspecific.22	d__Bacteria;p__Acidobacteriota;c__Terriglobia;o__Terriglobales;f__Acidobacteriaceae;g__Palsa-288;s__	NA	NA	NA	NA	NA	GCA_003142215.1	95	d__Bacteria;p__Acidobacteriota;c__Terriglobia;o__Terriglobales;f__Acidobacteriaceae;g__Palsa-288;s__Palsa-288 sp003142215	90.93	0.803	d__Bacteria;p__Acidobacteriota;c__Terriglobia;o__Terriglobales;f__Acidobacteriaceae;g__Palsa-288;s__	taxonomic classification defined by topology and ANI	classification based on placement in class-level tree	GCA_003132145.1, s__Palsa-288 sp003132145, 95.0, 87.98, 0.735; GCA_003142235.1, s__Palsa-288 sp003142235, 95.0, 86.66, 0.72; GCA_903932155.1, s__Palsa-288 sp903932155, 95.0, 81.78, 0.693; GCA_021851465.1, s__Palsa-288 sp021851465, 95.0, 80.99, 0.519; GCA_003133205.1, s__Palsa-288 sp003133205, 95.0, 79.72, 0.543; GCA_003162875.1, s__Palsa-288 sp003162875, 95.0, 79.44, 0.543	64.19	11	0.99239	Genome not assigned to closest species as it falls outside its pre-defined ANI radius
MAG_20110700_S1M_mb_veryspecific.22~NODE_10068_length_4380_cov_7.255029	Virus_20120700_S1D.VIRSorter_NODE_3921_length_38831_cov_11_763539-cat_2	135.372	20110700_S1M_mb_veryspecific.22	-0.389366	Virus_20120700_S1D.VIRSorter_NODE_3921_length_38831_cov_11_763539-cat_2	EMERGEV2_20110700_S1M_mb_veryspecific.22	d__Bacteria;p__Acidobacteriota;c__Terriglobia;o__Terriglobales;f__Acidobacteriaceae;g__Palsa-288;s__	NA	NA	NA	NA	NA	GCA_003142215.1	95	d__Bacteria;p__Acidobacteriota;c__Terriglobia;o__Terriglobales;f__Acidobacteriaceae;g__Palsa-288;s__Palsa-288 sp003142215	90.93	0.803	d__Bacteria;p__Acidobacteriota;c__Terriglobia;o__Terriglobales;f__Acidobacteriaceae;g__Palsa-288;s__	taxonomic classification defined by topology and ANI	classification based on placement in class-level tree	GCA_003132145.1, s__Palsa-288 sp003132145, 95.0, 87.98, 0.735; GCA_003142235.1, s__Palsa-288 sp003142235, 95.0, 86.66, 0.72; GCA_903932155.1, s__Palsa-288 sp903932155, 95.0, 81.78, 0.693; GCA_021851465.1, s__Palsa-288 sp021851465, 95.0, 80.99, 0.519; GCA_003133205.1, s__Palsa-288 sp003133205, 95.0, 79.72, 0.543; GCA_003162875.1, s__Palsa-288 sp003162875, 95.0, 79.44, 0.543	64.19	11	0.99239	Genome not assigned to closest species as it falls outside its pre-defined ANI radius
MAG_20110700_S1M_mb_veryspecific.22~NODE_10260_length_4319_cov_4.811445	Virus_QGNH01000036.1	184.973	20110700_S1M_mb_veryspecific.22	-0.374117	Virus_QGNH01000036.1	EMERGEV2_20110700_S1M_mb_veryspecific.22	d__Bacteria;p__Acidobacteriota;c__Terriglobia;o__Terriglobales;f__Acidobacteriaceae;g__Palsa-288;s__	NA	NA	NA	NA	NA	GCA_003142215.1	95	d__Bacteria;p__Acidobacteriota;c__Terriglobia;o__Terriglobales;f__Acidobacteriaceae;g__Palsa-288;s__Palsa-288 sp003142215	90.93	0.803	d__Bacteria;p__Acidobacteriota;c__Terriglobia;o__Terriglobales;f__Acidobacteriaceae;g__Palsa-288;s__	taxonomic classification defined by topology and ANI	classification based on placement in class-level tree	GCA_003132145.1, s__Palsa-288 sp003132145, 95.0, 87.98, 0.735; GCA_003142235.1, s__Palsa-288 sp003142235, 95.0, 86.66, 0.72; GCA_903932155.1, s__Palsa-288 sp903932155, 95.0, 81.78, 0.693; GCA_021851465.1, s__Palsa-288 sp021851465, 95.0, 80.99, 0.519; GCA_003133205.1, s__Palsa-288 sp003133205, 95.0, 79.72, 0.543; GCA_003162875.1, s__Palsa-288 sp003162875, 95.0, 79.44, 0.543	64.19	11	0.99239	Genome not assigned to closest species as it falls outside its pre-defined ANI radius
MAG_20110700_S1M_mb_veryspecific.22~NODE_10421_length_4271_cov_5.968216	Virus_20170700_S24.VIRSorter_NODE_104_length_67801_cov_18_825495_gene_20_gene_65-23314-65483-cat_5	984.956	20110700_S1M_mb_veryspecific.22	-0.12817	Virus_20170700_S24.VIRSorter_NODE_104_length_67801_cov_18_825495_gene_20_gene_65-23314-65483-cat_5	EMERGEV2_20110700_S1M_mb_veryspecific.22	d__Bacteria;p__Acidobacteriota;c__Terriglobia;o__Terriglobales;f__Acidobacteriaceae;g__Palsa-288;s__	NA	NA	NA	NA	NA	GCA_003142215.1	95	d__Bacteria;p__Acidobacteriota;c__Terriglobia;o__Terriglobales;f__Acidobacteriaceae;g__Palsa-288;s__Palsa-288 sp003142215	90.93	0.803	d__Bacteria;p__Acidobacteriota;c__Terriglobia;o__Terriglobales;f__Acidobacteriaceae;g__Palsa-288;s__	taxonomic classification defined by topology and ANI	classification based on placement in class-level tree	GCA_003132145.1, s__Palsa-288 sp003132145, 95.0, 87.98, 0.735; GCA_003142235.1, s__Palsa-288 sp003142235, 95.0, 86.66, 0.72; GCA_903932155.1, s__Palsa-288 sp903932155, 95.0, 81.78, 0.693; GCA_021851465.1, s__Palsa-288 sp021851465, 95.0, 80.99, 0.519; GCA_003133205.1, s__Palsa-288 sp003133205, 95.0, 79.72, 0.543; GCA_003162875.1, s__Palsa-288 sp003162875, 95.0, 79.44, 0.543	64.19	11	0.99239	Genome not assigned to closest species as it falls outside its pre-defined ANI radius
MAG_20110700_S1M_mb_veryspecific.22~NODE_9811_length_4456_cov_7.514883	Virus_QGNH01000036.1	3205.65	20110700_S1M_mb_veryspecific.22	0.554562	Virus_QGNH01000036.1	EMERGEV2_20110700_S1M_mb_veryspecific.22	d__Bacteria;p__Acidobacteriota;c__Terriglobia;o__Terriglobales;f__Acidobacteriaceae;g__Palsa-288;s__	NA	NA	NA	NA	NA	GCA_003142215.1	95	d__Bacteria;p__Acidobacteriota;c__Terriglobia;o__Terriglobales;f__Acidobacteriaceae;g__Palsa-288;s__Palsa-288 sp003142215	90.93	0.803	d__Bacteria;p__Acidobacteriota;c__Terriglobia;o__Terriglobales;f__Acidobacteriaceae;g__Palsa-288;s__	taxonomic classification defined by topology and ANI	classification based on placement in class-level tree	GCA_003132145.1, s__Palsa-288 sp003132145, 95.0, 87.98, 0.735; GCA_003142235.1, s__Palsa-288 sp003142235, 95.0, 86.66, 0.72; GCA_903932155.1, s__Palsa-288 sp903932155, 95.0, 81.78, 0.693; GCA_021851465.1, s__Palsa-288 sp021851465, 95.0, 80.99, 0.519; GCA_003133205.1, s__Palsa-288 sp003133205, 95.0, 79.72, 0.543; GCA_003162875.1, s__Palsa-288 sp003162875, 95.0, 79.44, 0.543	64.19	11	0.99239	Genome not assigned to closest species as it falls outside its pre-defined ANI radius
MAG_20110700_S1M_mb_veryspecific.22~NODE_10634_length_4214_cov_5.618418	Virus_20120700_S1D.VIRSorter_NODE_13652_length_19488_cov_6_348737-cat_2	426.785	20110700_S1M_mb_veryspecific.22	-0.299774	Virus_20120700_S1D.VIRSorter_NODE_13652_length_19488_cov_6_348737-cat_2	EMERGEV2_20110700_S1M_mb_veryspecific.22	d__Bacteria;p__Acidobacteriota;c__Terriglobia;o__Terriglobales;f__Acidobacteriaceae;g__Palsa-288;s__	NA	NA	NA	NA	NA	GCA_003142215.1	95	d__Bacteria;p__Acidobacteriota;c__Terriglobia;o__Terriglobales;f__Acidobacteriaceae;g__Palsa-288;s__Palsa-288 sp003142215	90.93	0.803	d__Bacteria;p__Acidobacteriota;c__Terriglobia;o__Terriglobales;f__Acidobacteriaceae;g__Palsa-288;s__	taxonomic classification defined by topology and ANI	classification based on placement in class-level tree	GCA_003132145.1, s__Palsa-288 sp003132145, 95.0, 87.98, 0.735; GCA_003142235.1, s__Palsa-288 sp003142235, 95.0, 86.66, 0.72; GCA_903932155.1, s__Palsa-288 sp903932155, 95.0, 81.78, 0.693; GCA_021851465.1, s__Palsa-288 sp021851465, 95.0, 80.99, 0.519; GCA_003133205.1, s__Palsa-288 sp003133205, 95.0, 79.72, 0.543; GCA_003162875.1, s__Palsa-288 sp003162875, 95.0, 79.44, 0.543	64.19	11	0.99239	Genome not assigned to closest species as it falls outside its pre-defined ANI radius
MAG_20110700_S1M_mb_veryspecific.22~NODE_10634_length_4214_cov_5.618418	Virus_QGNH01001761.1	4187.46	20110700_S1M_mb_veryspecific.22	0.856408	Virus_QGNH01001761.1	EMERGEV2_20110700_S1M_mb_veryspecific.22	d__Bacteria;p__Acidobacteriota;c__Terriglobia;o__Terriglobales;f__Acidobacteriaceae;g__Palsa-288;s__	NA	NA	NA	NA	NA	GCA_003142215.1	95	d__Bacteria;p__Acidobacteriota;c__Terriglobia;o__Terriglobales;f__Acidobacteriaceae;g__Palsa-288;s__Palsa-288 sp003142215	90.93	0.803	d__Bacteria;p__Acidobacteriota;c__Terriglobia;o__Terriglobales;f__Acidobacteriaceae;g__Palsa-288;s__	taxonomic classification defined by topology and ANI	classification based on placement in class-level tree	GCA_003132145.1, s__Palsa-288 sp003132145, 95.0, 87.98, 0.735; GCA_003142235.1, s__Palsa-288 sp003142235, 95.0, 86.66, 0.72; GCA_903932155.1, s__Palsa-288 sp903932155, 95.0, 81.78, 0.693; GCA_021851465.1, s__Palsa-288 sp021851465, 95.0, 80.99, 0.519; GCA_003133205.1, s__Palsa-288 sp003133205, 95.0, 79.72, 0.543; GCA_003162875.1, s__Palsa-288 sp003162875, 95.0, 79.44, 0.543	64.19	11	0.99239	Genome not assigned to closest species as it falls outside its pre-defined ANI radius
MAG_20110700_S1M_mb_veryspecific.22~NODE_3302_length_9144_cov_6.521069	Virus_20120700_S1D.VIRSorter_NODE_13652_length_19488_cov_6_348737-cat_2	101.336	20110700_S1M_mb_veryspecific.22	-0.39983	Virus_20120700_S1D.VIRSorter_NODE_13652_length_19488_cov_6_348737-cat_2	EMERGEV2_20110700_S1M_mb_veryspecific.22	d__Bacteria;p__Acidobacteriota;c__Terriglobia;o__Terriglobales;f__Acidobacteriaceae;g__Palsa-288;s__	NA	NA	NA	NA	NA	GCA_003142215.1	95	d__Bacteria;p__Acidobacteriota;c__Terriglobia;o__Terriglobales;f__Acidobacteriaceae;g__Palsa-288;s__Palsa-288 sp003142215	90.93	0.803	d__Bacteria;p__Acidobacteriota;c__Terriglobia;o__Terriglobales;f__Acidobacteriaceae;g__Palsa-288;s__	taxonomic classification defined by topology and ANI	classification based on placement in class-level tree	GCA_003132145.1, s__Palsa-288 sp003132145, 95.0, 87.98, 0.735; GCA_003142235.1, s__Palsa-288 sp003142235, 95.0, 86.66, 0.72; GCA_903932155.1, s__Palsa-288 sp903932155, 95.0, 81.78, 0.693; GCA_021851465.1, s__Palsa-288 sp021851465, 95.0, 80.99, 0.519; GCA_003133205.1, s__Palsa-288 sp003133205, 95.0, 79.72, 0.543; GCA_003162875.1, s__Palsa-288 sp003162875, 95.0, 79.44, 0.543	64.19	11	0.99239	Genome not assigned to closest species as it falls outside its pre-defined ANI radius
MAG_20110700_S1M_mb_veryspecific.22~NODE_3302_length_9144_cov_6.521069	Virus_QGNH01001761.1	864.583	20110700_S1M_mb_veryspecific.22	-0.165178	Virus_QGNH01001761.1	EMERGEV2_20110700_S1M_mb_veryspecific.22	d__Bacteria;p__Acidobacteriota;c__Terriglobia;o__Terriglobales;f__Acidobacteriaceae;g__Palsa-288;s__	NA	NA	NA	NA	NA	GCA_003142215.1	95	d__Bacteria;p__Acidobacteriota;c__Terriglobia;o__Terriglobales;f__Acidobacteriaceae;g__Palsa-288;s__Palsa-288 sp003142215	90.93	0.803	d__Bacteria;p__Acidobacteriota;c__Terriglobia;o__Terriglobales;f__Acidobacteriaceae;g__Palsa-288;s__	taxonomic classification defined by topology and ANI	classification based on placement in class-level tree	GCA_003132145.1, s__Palsa-288 sp003132145, 95.0, 87.98, 0.735; GCA_003142235.1, s__Palsa-288 sp003142235, 95.0, 86.66, 0.72; GCA_903932155.1, s__Palsa-288 sp903932155, 95.0, 81.78, 0.693; GCA_021851465.1, s__Palsa-288 sp021851465, 95.0, 80.99, 0.519; GCA_003133205.1, s__Palsa-288 sp003133205, 95.0, 79.72, 0.543; GCA_003162875.1, s__Palsa-288 sp003162875, 95.0, 79.44, 0.543	64.19	11	0.99239	Genome not assigned to closest species as it falls outside its pre-defined ANI radius
MAG_20110700_S1M_mb_veryspecific.22~NODE_11127_length_4081_cov_5.630651	Virus_20150700_S15.VIRSorter_NODE_345_length_36733_cov_16_462157-cat_2	1356.38	20110700_S1M_mb_veryspecific.22	-0.0139799	Virus_20150700_S15.VIRSorter_NODE_345_length_36733_cov_16_462157-cat_2	EMERGEV2_20110700_S1M_mb_veryspecific.22	d__Bacteria;p__Acidobacteriota;c__Terriglobia;o__Terriglobales;f__Acidobacteriaceae;g__Palsa-288;s__	NA	NA	NA	NA	NA	GCA_003142215.1	95	d__Bacteria;p__Acidobacteriota;c__Terriglobia;o__Terriglobales;f__Acidobacteriaceae;g__Palsa-288;s__Palsa-288 sp003142215	90.93	0.803	d__Bacteria;p__Acidobacteriota;c__Terriglobia;o__Terriglobales;f__Acidobacteriaceae;g__Palsa-288;s__	taxonomic classification defined by topology and ANI	classification based on placement in class-level tree	GCA_003132145.1, s__Palsa-288 sp003132145, 95.0, 87.98, 0.735; GCA_003142235.1, s__Palsa-288 sp003142235, 95.0, 86.66, 0.72; GCA_903932155.1, s__Palsa-288 sp903932155, 95.0, 81.78, 0.693; GCA_021851465.1, s__Palsa-288 sp021851465, 95.0, 80.99, 0.519; GCA_003133205.1, s__Palsa-288 sp003133205, 95.0, 79.72, 0.543; GCA_003162875.1, s__Palsa-288 sp003162875, 95.0, 79.44, 0.543	64.19	11	0.99239	Genome not assigned to closest species as it falls outside its pre-defined ANI radius
MAG_20110700_S1M_mb_veryspecific.22~NODE_11291_length_4041_cov_5.722027	Virus_20120700_S1D.VIRSorter_NODE_3921_length_38831_cov_11_763539-cat_2	291.844	20110700_S1M_mb_veryspecific.22	-0.341261	Virus_20120700_S1D.VIRSorter_NODE_3921_length_38831_cov_11_763539-cat_2	EMERGEV2_20110700_S1M_mb_veryspecific.22	d__Bacteria;p__Acidobacteriota;c__Terriglobia;o__Terriglobales;f__Acidobacteriaceae;g__Palsa-288;s__	NA	NA	NA	NA	NA	GCA_003142215.1	95	d__Bacteria;p__Acidobacteriota;c__Terriglobia;o__Terriglobales;f__Acidobacteriaceae;g__Palsa-288;s__Palsa-288 sp003142215	90.93	0.803	d__Bacteria;p__Acidobacteriota;c__Terriglobia;o__Terriglobales;f__Acidobacteriaceae;g__Palsa-288;s__	taxonomic classification defined by topology and ANI	classification based on placement in class-level tree	GCA_003132145.1, s__Palsa-288 sp003132145, 95.0, 87.98, 0.735; GCA_003142235.1, s__Palsa-288 sp003142235, 95.0, 86.66, 0.72; GCA_903932155.1, s__Palsa-288 sp903932155, 95.0, 81.78, 0.693; GCA_021851465.1, s__Palsa-288 sp021851465, 95.0, 80.99, 0.519; GCA_003133205.1, s__Palsa-288 sp003133205, 95.0, 79.72, 0.543; GCA_003162875.1, s__Palsa-288 sp003162875, 95.0, 79.44, 0.543	64.19	11	0.99239	Genome not assigned to closest species as it falls outside its pre-defined ANI radius
MAG_20110700_S1M_mb_veryspecific.22~NODE_11291_length_4041_cov_5.722027	Virus_20120700_S1D.VIRSorter_NODE_13652_length_19488_cov_6_348737-cat_2	507.508	20110700_S1M_mb_veryspecific.22	-0.274957	Virus_20120700_S1D.VIRSorter_NODE_13652_length_19488_cov_6_348737-cat_2	EMERGEV2_20110700_S1M_mb_veryspecific.22	d__Bacteria;p__Acidobacteriota;c__Terriglobia;o__Terriglobales;f__Acidobacteriaceae;g__Palsa-288;s__	NA	NA	NA	NA	NA	GCA_003142215.1	95	d__Bacteria;p__Acidobacteriota;c__Terriglobia;o__Terriglobales;f__Acidobacteriaceae;g__Palsa-288;s__Palsa-288 sp003142215	90.93	0.803	d__Bacteria;p__Acidobacteriota;c__Terriglobia;o__Terriglobales;f__Acidobacteriaceae;g__Palsa-288;s__	taxonomic classification defined by topology and ANI	classification based on placement in class-level tree	GCA_003132145.1, s__Palsa-288 sp003132145, 95.0, 87.98, 0.735; GCA_003142235.1, s__Palsa-288 sp003142235, 95.0, 86.66, 0.72; GCA_903932155.1, s__Palsa-288 sp903932155, 95.0, 81.78, 0.693; GCA_021851465.1, s__Palsa-288 sp021851465, 95.0, 80.99, 0.519; GCA_003133205.1, s__Palsa-288 sp003133205, 95.0, 79.72, 0.543; GCA_003162875.1, s__Palsa-288 sp003162875, 95.0, 79.44, 0.543	64.19	11	0.99239	Genome not assigned to closest species as it falls outside its pre-defined ANI radius
MAG_20110700_S1M_mb_veryspecific.22~NODE_8069_length_5073_cov_5.645676	Virus_20120700_S1D.VIRSorter_NODE_13652_length_19488_cov_6_348737-cat_2	294.003	20110700_S1M_mb_veryspecific.22	-0.340597	Virus_20120700_S1D.VIRSorter_NODE_13652_length_19488_cov_6_348737-cat_2	EMERGEV2_20110700_S1M_mb_veryspecific.22	d__Bacteria;p__Acidobacteriota;c__Terriglobia;o__Terriglobales;f__Acidobacteriaceae;g__Palsa-288;s__	NA	NA	NA	NA	NA	GCA_003142215.1	95	d__Bacteria;p__Acidobacteriota;c__Terriglobia;o__Terriglobales;f__Acidobacteriaceae;g__Palsa-288;s__Palsa-288 sp003142215	90.93	0.803	d__Bacteria;p__Acidobacteriota;c__Terriglobia;o__Terriglobales;f__Acidobacteriaceae;g__Palsa-288;s__	taxonomic classification defined by topology and ANI	classification based on placement in class-level tree	GCA_003132145.1, s__Palsa-288 sp003132145, 95.0, 87.98, 0.735; GCA_003142235.1, s__Palsa-288 sp003142235, 95.0, 86.66, 0.72; GCA_903932155.1, s__Palsa-288 sp903932155, 95.0, 81.78, 0.693; GCA_021851465.1, s__Palsa-288 sp021851465, 95.0, 80.99, 0.519; GCA_003133205.1, s__Palsa-288 sp003133205, 95.0, 79.72, 0.543; GCA_003162875.1, s__Palsa-288 sp003162875, 95.0, 79.44, 0.543	64.19	11	0.99239	Genome not assigned to closest species as it falls outside its pre-defined ANI radius
MAG_20110700_S1M_mb_veryspecific.22~NODE_8069_length_5073_cov_5.645676	Virus_QGNH01001761.1	125.419	20110700_S1M_mb_veryspecific.22	-0.392426	Virus_QGNH01001761.1	EMERGEV2_20110700_S1M_mb_veryspecific.22	d__Bacteria;p__Acidobacteriota;c__Terriglobia;o__Terriglobales;f__Acidobacteriaceae;g__Palsa-288;s__	NA	NA	NA	NA	NA	GCA_003142215.1	95	d__Bacteria;p__Acidobacteriota;c__Terriglobia;o__Terriglobales;f__Acidobacteriaceae;g__Palsa-288;s__Palsa-288 sp003142215	90.93	0.803	d__Bacteria;p__Acidobacteriota;c__Terriglobia;o__Terriglobales;f__Acidobacteriaceae;g__Palsa-288;s__	taxonomic classification defined by topology and ANI	classification based on placement in class-level tree	GCA_003132145.1, s__Palsa-288 sp003132145, 95.0, 87.98, 0.735; GCA_003142235.1, s__Palsa-288 sp003142235, 95.0, 86.66, 0.72; GCA_903932155.1, s__Palsa-288 sp903932155, 95.0, 81.78, 0.693; GCA_021851465.1, s__Palsa-288 sp021851465, 95.0, 80.99, 0.519; GCA_003133205.1, s__Palsa-288 sp003133205, 95.0, 79.72, 0.543; GCA_003162875.1, s__Palsa-288 sp003162875, 95.0, 79.44, 0.543	64.19	11	0.99239	Genome not assigned to closest species as it falls outside its pre-defined ANI radius
MAG_20110700_S1M_mb_veryspecific.22~NODE_12184_length_3841_cov_5.327522	Virus_QGNH01000045.1	551.596	20110700_S1M_mb_veryspecific.22	-0.261402	Virus_QGNH01000045.1	EMERGEV2_20110700_S1M_mb_veryspecific.22	d__Bacteria;p__Acidobacteriota;c__Terriglobia;o__Terriglobales;f__Acidobacteriaceae;g__Palsa-288;s__	NA	NA	NA	NA	NA	GCA_003142215.1	95	d__Bacteria;p__Acidobacteriota;c__Terriglobia;o__Terriglobales;f__Acidobacteriaceae;g__Palsa-288;s__Palsa-288 sp003142215	90.93	0.803	d__Bacteria;p__Acidobacteriota;c__Terriglobia;o__Terriglobales;f__Acidobacteriaceae;g__Palsa-288;s__	taxonomic classification defined by topology and ANI	classification based on placement in class-level tree	GCA_003132145.1, s__Palsa-288 sp003132145, 95.0, 87.98, 0.735; GCA_003142235.1, s__Palsa-288 sp003142235, 95.0, 86.66, 0.72; GCA_903932155.1, s__Palsa-288 sp903932155, 95.0, 81.78, 0.693; GCA_021851465.1, s__Palsa-288 sp021851465, 95.0, 80.99, 0.519; GCA_003133205.1, s__Palsa-288 sp003133205, 95.0, 79.72, 0.543; GCA_003162875.1, s__Palsa-288 sp003162875, 95.0, 79.44, 0.543	64.19	11	0.99239	Genome not assigned to closest species as it falls outside its pre-defined ANI radius
MAG_20110700_S1M_mb_veryspecific.22~NODE_11820_length_3921_cov_5.152354	Virus_20120700_S1D.VIRSorter_NODE_3921_length_38831_cov_11_763539-cat_2	291.139	20110700_S1M_mb_veryspecific.22	-0.341477	Virus_20120700_S1D.VIRSorter_NODE_3921_length_38831_cov_11_763539-cat_2	EMERGEV2_20110700_S1M_mb_veryspecific.22	d__Bacteria;p__Acidobacteriota;c__Terriglobia;o__Terriglobales;f__Acidobacteriaceae;g__Palsa-288;s__	NA	NA	NA	NA	NA	GCA_003142215.1	95	d__Bacteria;p__Acidobacteriota;c__Terriglobia;o__Terriglobales;f__Acidobacteriaceae;g__Palsa-288;s__Palsa-288 sp003142215	90.93	0.803	d__Bacteria;p__Acidobacteriota;c__Terriglobia;o__Terriglobales;f__Acidobacteriaceae;g__Palsa-288;s__	taxonomic classification defined by topology and ANI	classification based on placement in class-level tree	GCA_003132145.1, s__Palsa-288 sp003132145, 95.0, 87.98, 0.735; GCA_003142235.1, s__Palsa-288 sp003142235, 95.0, 86.66, 0.72; GCA_903932155.1, s__Palsa-288 sp903932155, 95.0, 81.78, 0.693; GCA_021851465.1, s__Palsa-288 sp021851465, 95.0, 80.99, 0.519; GCA_003133205.1, s__Palsa-288 sp003133205, 95.0, 79.72, 0.543; GCA_003162875.1, s__Palsa-288 sp003162875, 95.0, 79.44, 0.543	64.19	11	0.99239	Genome not assigned to closest species as it falls outside its pre-defined ANI radius
MAG_20110700_S1M_mb_veryspecific.22~NODE_11820_length_3921_cov_5.152354	Virus_QGNH01000036.1	3227.23	20110700_S1M_mb_veryspecific.22	0.561196	Virus_QGNH01000036.1	EMERGEV2_20110700_S1M_mb_veryspecific.22	d__Bacteria;p__Acidobacteriota;c__Terriglobia;o__Terriglobales;f__Acidobacteriaceae;g__Palsa-288;s__	NA	NA	NA	NA	NA	GCA_003142215.1	95	d__Bacteria;p__Acidobacteriota;c__Terriglobia;o__Terriglobales;f__Acidobacteriaceae;g__Palsa-288;s__Palsa-288 sp003142215	90.93	0.803	d__Bacteria;p__Acidobacteriota;c__Terriglobia;o__Terriglobales;f__Acidobacteriaceae;g__Palsa-288;s__	taxonomic classification defined by topology and ANI	classification based on placement in class-level tree	GCA_003132145.1, s__Palsa-288 sp003132145, 95.0, 87.98, 0.735; GCA_003142235.1, s__Palsa-288 sp003142235, 95.0, 86.66, 0.72; GCA_903932155.1, s__Palsa-288 sp903932155, 95.0, 81.78, 0.693; GCA_021851465.1, s__Palsa-288 sp021851465, 95.0, 80.99, 0.519; GCA_003133205.1, s__Palsa-288 sp003133205, 95.0, 79.72, 0.543; GCA_003162875.1, s__Palsa-288 sp003162875, 95.0, 79.44, 0.543	64.19	11	0.99239	Genome not assigned to closest species as it falls outside its pre-defined ANI radius
MAG_20110700_S1M_mb_veryspecific.22~NODE_12643_length_3744_cov_3.884250	Virus_20120700_S1D.VIRSorter_NODE_3921_length_38831_cov_11_763539-cat_2	729.234	20110700_S1M_mb_veryspecific.22	-0.206789	Virus_20120700_S1D.VIRSorter_NODE_3921_length_38831_cov_11_763539-cat_2	EMERGEV2_20110700_S1M_mb_veryspecific.22	d__Bacteria;p__Acidobacteriota;c__Terriglobia;o__Terriglobales;f__Acidobacteriaceae;g__Palsa-288;s__	NA	NA	NA	NA	NA	GCA_003142215.1	95	d__Bacteria;p__Acidobacteriota;c__Terriglobia;o__Terriglobales;f__Acidobacteriaceae;g__Palsa-288;s__Palsa-288 sp003142215	90.93	0.803	d__Bacteria;p__Acidobacteriota;c__Terriglobia;o__Terriglobales;f__Acidobacteriaceae;g__Palsa-288;s__	taxonomic classification defined by topology and ANI	classification based on placement in class-level tree	GCA_003132145.1, s__Palsa-288 sp003132145, 95.0, 87.98, 0.735; GCA_003142235.1, s__Palsa-288 sp003142235, 95.0, 86.66, 0.72; GCA_903932155.1, s__Palsa-288 sp903932155, 95.0, 81.78, 0.693; GCA_021851465.1, s__Palsa-288 sp021851465, 95.0, 80.99, 0.519; GCA_003133205.1, s__Palsa-288 sp003133205, 95.0, 79.72, 0.543; GCA_003162875.1, s__Palsa-288 sp003162875, 95.0, 79.44, 0.543	64.19	11	0.99239	Genome not assigned to closest species as it falls outside its pre-defined ANI radius
MAG_20110700_S1M_mb_veryspecific.22~NODE_12643_length_3744_cov_3.884250	Virus_QGNH01000036.1	3031.29	20110700_S1M_mb_veryspecific.22	0.500957	Virus_QGNH01000036.1	EMERGEV2_20110700_S1M_mb_veryspecific.22	d__Bacteria;p__Acidobacteriota;c__Terriglobia;o__Terriglobales;f__Acidobacteriaceae;g__Palsa-288;s__	NA	NA	NA	NA	NA	GCA_003142215.1	95	d__Bacteria;p__Acidobacteriota;c__Terriglobia;o__Terriglobales;f__Acidobacteriaceae;g__Palsa-288;s__Palsa-288 sp003142215	90.93	0.803	d__Bacteria;p__Acidobacteriota;c__Terriglobia;o__Terriglobales;f__Acidobacteriaceae;g__Palsa-288;s__	taxonomic classification defined by topology and ANI	classification based on placement in class-level tree	GCA_003132145.1, s__Palsa-288 sp003132145, 95.0, 87.98, 0.735; GCA_003142235.1, s__Palsa-288 sp003142235, 95.0, 86.66, 0.72; GCA_903932155.1, s__Palsa-288 sp903932155, 95.0, 81.78, 0.693; GCA_021851465.1, s__Palsa-288 sp021851465, 95.0, 80.99, 0.519; GCA_003133205.1, s__Palsa-288 sp003133205, 95.0, 79.72, 0.543; GCA_003162875.1, s__Palsa-288 sp003162875, 95.0, 79.44, 0.543	64.19	11	0.99239	Genome not assigned to closest species as it falls outside its pre-defined ANI radius
MAG_20110700_S1M_mb_veryspecific.22~NODE_13185_length_3634_cov_5.412406	Virus_QGNH01001761.1	651.374	20110700_S1M_mb_veryspecific.22	-0.230726	Virus_QGNH01001761.1	EMERGEV2_20110700_S1M_mb_veryspecific.22	d__Bacteria;p__Acidobacteriota;c__Terriglobia;o__Terriglobales;f__Acidobacteriaceae;g__Palsa-288;s__	NA	NA	NA	NA	NA	GCA_003142215.1	95	d__Bacteria;p__Acidobacteriota;c__Terriglobia;o__Terriglobales;f__Acidobacteriaceae;g__Palsa-288;s__Palsa-288 sp003142215	90.93	0.803	d__Bacteria;p__Acidobacteriota;c__Terriglobia;o__Terriglobales;f__Acidobacteriaceae;g__Palsa-288;s__	taxonomic classification defined by topology and ANI	classification based on placement in class-level tree	GCA_003132145.1, s__Palsa-288 sp003132145, 95.0, 87.98, 0.735; GCA_003142235.1, s__Palsa-288 sp003142235, 95.0, 86.66, 0.72; GCA_903932155.1, s__Palsa-288 sp903932155, 95.0, 81.78, 0.693; GCA_021851465.1, s__Palsa-288 sp021851465, 95.0, 80.99, 0.519; GCA_003133205.1, s__Palsa-288 sp003133205, 95.0, 79.72, 0.543; GCA_003162875.1, s__Palsa-288 sp003162875, 95.0, 79.44, 0.543	64.19	11	0.99239	Genome not assigned to closest species as it falls outside its pre-defined ANI radius
MAG_20110700_S1M_mb_veryspecific.22~NODE_1917_length_12876_cov_6.327588	Virus_20170700_S24.VIRSorter_NODE_104_length_67801_cov_18_825495_gene_20_gene_65-23314-65483-cat_5	104.893	20110700_S1M_mb_veryspecific.22	-0.398737	Virus_20170700_S24.VIRSorter_NODE_104_length_67801_cov_18_825495_gene_20_gene_65-23314-65483-cat_5	EMERGEV2_20110700_S1M_mb_veryspecific.22	d__Bacteria;p__Acidobacteriota;c__Terriglobia;o__Terriglobales;f__Acidobacteriaceae;g__Palsa-288;s__	NA	NA	NA	NA	NA	GCA_003142215.1	95	d__Bacteria;p__Acidobacteriota;c__Terriglobia;o__Terriglobales;f__Acidobacteriaceae;g__Palsa-288;s__Palsa-288 sp003142215	90.93	0.803	d__Bacteria;p__Acidobacteriota;c__Terriglobia;o__Terriglobales;f__Acidobacteriaceae;g__Palsa-288;s__	taxonomic classification defined by topology and ANI	classification based on placement in class-level tree	GCA_003132145.1, s__Palsa-288 sp003132145, 95.0, 87.98, 0.735; GCA_003142235.1, s__Palsa-288 sp003142235, 95.0, 86.66, 0.72; GCA_903932155.1, s__Palsa-288 sp903932155, 95.0, 81.78, 0.693; GCA_021851465.1, s__Palsa-288 sp021851465, 95.0, 80.99, 0.519; GCA_003133205.1, s__Palsa-288 sp003133205, 95.0, 79.72, 0.543; GCA_003162875.1, s__Palsa-288 sp003162875, 95.0, 79.44, 0.543	64.19	11	0.99239	Genome not assigned to closest species as it falls outside its pre-defined ANI radius
MAG_20110700_S1M_mb_veryspecific.22~NODE_1577_length_14576_cov_5.070794	Virus_20120700_S1D.VIRSorter_NODE_3921_length_38831_cov_11_763539-cat_2	699.207	20110700_S1M_mb_veryspecific.22	-0.216021	Virus_20120700_S1D.VIRSorter_NODE_3921_length_38831_cov_11_763539-cat_2	EMERGEV2_20110700_S1M_mb_veryspecific.22	d__Bacteria;p__Acidobacteriota;c__Terriglobia;o__Terriglobales;f__Acidobacteriaceae;g__Palsa-288;s__	NA	NA	NA	NA	NA	GCA_003142215.1	95	d__Bacteria;p__Acidobacteriota;c__Terriglobia;o__Terriglobales;f__Acidobacteriaceae;g__Palsa-288;s__Palsa-288 sp003142215	90.93	0.803	d__Bacteria;p__Acidobacteriota;c__Terriglobia;o__Terriglobales;f__Acidobacteriaceae;g__Palsa-288;s__	taxonomic classification defined by topology and ANI	classification based on placement in class-level tree	GCA_003132145.1, s__Palsa-288 sp003132145, 95.0, 87.98, 0.735; GCA_003142235.1, s__Palsa-288 sp003142235, 95.0, 86.66, 0.72; GCA_903932155.1, s__Palsa-288 sp903932155, 95.0, 81.78, 0.693; GCA_021851465.1, s__Palsa-288 sp021851465, 95.0, 80.99, 0.519; GCA_003133205.1, s__Palsa-288 sp003133205, 95.0, 79.72, 0.543; GCA_003162875.1, s__Palsa-288 sp003162875, 95.0, 79.44, 0.543	64.19	11	0.99239	Genome not assigned to closest species as it falls outside its pre-defined ANI radius
MAG_20110700_S1M_mb_veryspecific.22~NODE_19195_length_2815_cov_6.180797	Virus_QGNH01000045.1	1917.32	20110700_S1M_mb_veryspecific.22	0.158475	Virus_QGNH01000045.1	EMERGEV2_20110700_S1M_mb_veryspecific.22	d__Bacteria;p__Acidobacteriota;c__Terriglobia;o__Terriglobales;f__Acidobacteriaceae;g__Palsa-288;s__	NA	NA	NA	NA	NA	GCA_003142215.1	95	d__Bacteria;p__Acidobacteriota;c__Terriglobia;o__Terriglobales;f__Acidobacteriaceae;g__Palsa-288;s__Palsa-288 sp003142215	90.93	0.803	d__Bacteria;p__Acidobacteriota;c__Terriglobia;o__Terriglobales;f__Acidobacteriaceae;g__Palsa-288;s__	taxonomic classification defined by topology and ANI	classification based on placement in class-level tree	GCA_003132145.1, s__Palsa-288 sp003132145, 95.0, 87.98, 0.735; GCA_003142235.1, s__Palsa-288 sp003142235, 95.0, 86.66, 0.72; GCA_903932155.1, s__Palsa-288 sp903932155, 95.0, 81.78, 0.693; GCA_021851465.1, s__Palsa-288 sp021851465, 95.0, 80.99, 0.519; GCA_003133205.1, s__Palsa-288 sp003133205, 95.0, 79.72, 0.543; GCA_003162875.1, s__Palsa-288 sp003162875, 95.0, 79.44, 0.543	64.19	11	0.99239	Genome not assigned to closest species as it falls outside its pre-defined ANI radius
MAG_20110700_S1M_mb_veryspecific.22~NODE_4195_length_7785_cov_6.921087	Virus_20170700_S24.VIRSorter_NODE_104_length_67801_cov_18_825495_gene_20_gene_65-23314-65483-cat_5	138.629	20110700_S1M_mb_veryspecific.22	-0.388365	Virus_20170700_S24.VIRSorter_NODE_104_length_67801_cov_18_825495_gene_20_gene_65-23314-65483-cat_5	EMERGEV2_20110700_S1M_mb_veryspecific.22	d__Bacteria;p__Acidobacteriota;c__Terriglobia;o__Terriglobales;f__Acidobacteriaceae;g__Palsa-288;s__	NA	NA	NA	NA	NA	GCA_003142215.1	95	d__Bacteria;p__Acidobacteriota;c__Terriglobia;o__Terriglobales;f__Acidobacteriaceae;g__Palsa-288;s__Palsa-288 sp003142215	90.93	0.803	d__Bacteria;p__Acidobacteriota;c__Terriglobia;o__Terriglobales;f__Acidobacteriaceae;g__Palsa-288;s__	taxonomic classification defined by topology and ANI	classification based on placement in class-level tree	GCA_003132145.1, s__Palsa-288 sp003132145, 95.0, 87.98, 0.735; GCA_003142235.1, s__Palsa-288 sp003142235, 95.0, 86.66, 0.72; GCA_903932155.1, s__Palsa-288 sp903932155, 95.0, 81.78, 0.693; GCA_021851465.1, s__Palsa-288 sp021851465, 95.0, 80.99, 0.519; GCA_003133205.1, s__Palsa-288 sp003133205, 95.0, 79.72, 0.543; GCA_003162875.1, s__Palsa-288 sp003162875, 95.0, 79.44, 0.543	64.19	11	0.99239	Genome not assigned to closest species as it falls outside its pre-defined ANI radius
MAG_20110700_S1M_mb_veryspecific.22~NODE_4195_length_7785_cov_6.921087	Virus_QGNH01000036.1	320.711	20110700_S1M_mb_veryspecific.22	-0.332386	Virus_QGNH01000036.1	EMERGEV2_20110700_S1M_mb_veryspecific.22	d__Bacteria;p__Acidobacteriota;c__Terriglobia;o__Terriglobales;f__Acidobacteriaceae;g__Palsa-288;s__	NA	NA	NA	NA	NA	GCA_003142215.1	95	d__Bacteria;p__Acidobacteriota;c__Terriglobia;o__Terriglobales;f__Acidobacteriaceae;g__Palsa-288;s__Palsa-288 sp003142215	90.93	0.803	d__Bacteria;p__Acidobacteriota;c__Terriglobia;o__Terriglobales;f__Acidobacteriaceae;g__Palsa-288;s__	taxonomic classification defined by topology and ANI	classification based on placement in class-level tree	GCA_003132145.1, s__Palsa-288 sp003132145, 95.0, 87.98, 0.735; GCA_003142235.1, s__Palsa-288 sp003142235, 95.0, 86.66, 0.72; GCA_903932155.1, s__Palsa-288 sp903932155, 95.0, 81.78, 0.693; GCA_021851465.1, s__Palsa-288 sp021851465, 95.0, 80.99, 0.519; GCA_003133205.1, s__Palsa-288 sp003133205, 95.0, 79.72, 0.543; GCA_003162875.1, s__Palsa-288 sp003162875, 95.0, 79.44, 0.543	64.19	11	0.99239	Genome not assigned to closest species as it falls outside its pre-defined ANI radius
MAG_20110700_S1M_mb_veryspecific.22~NODE_4195_length_7785_cov_6.921087	Virus_QGNH01001761.1	2174.92	20110700_S1M_mb_veryspecific.22	0.237672	Virus_QGNH01001761.1	EMERGEV2_20110700_S1M_mb_veryspecific.22	d__Bacteria;p__Acidobacteriota;c__Terriglobia;o__Terriglobales;f__Acidobacteriaceae;g__Palsa-288;s__	NA	NA	NA	NA	NA	GCA_003142215.1	95	d__Bacteria;p__Acidobacteriota;c__Terriglobia;o__Terriglobales;f__Acidobacteriaceae;g__Palsa-288;s__Palsa-288 sp003142215	90.93	0.803	d__Bacteria;p__Acidobacteriota;c__Terriglobia;o__Terriglobales;f__Acidobacteriaceae;g__Palsa-288;s__	taxonomic classification defined by topology and ANI	classification based on placement in class-level tree	GCA_003132145.1, s__Palsa-288 sp003132145, 95.0, 87.98, 0.735; GCA_003142235.1, s__Palsa-288 sp003142235, 95.0, 86.66, 0.72; GCA_903932155.1, s__Palsa-288 sp903932155, 95.0, 81.78, 0.693; GCA_021851465.1, s__Palsa-288 sp021851465, 95.0, 80.99, 0.519; GCA_003133205.1, s__Palsa-288 sp003133205, 95.0, 79.72, 0.543; GCA_003162875.1, s__Palsa-288 sp003162875, 95.0, 79.44, 0.543	64.19	11	0.99239	Genome not assigned to closest species as it falls outside its pre-defined ANI radius
MAG_20110700_S1M_mb_veryspecific.22~NODE_14966_length_3342_cov_4.684515	Virus_20150700_S15.VIRSorter_NODE_345_length_36733_cov_16_462157-cat_2	7977.93	20110700_S1M_mb_veryspecific.22	2.02175	Virus_20150700_S15.VIRSorter_NODE_345_length_36733_cov_16_462157-cat_2	EMERGEV2_20110700_S1M_mb_veryspecific.22	d__Bacteria;p__Acidobacteriota;c__Terriglobia;o__Terriglobales;f__Acidobacteriaceae;g__Palsa-288;s__	NA	NA	NA	NA	NA	GCA_003142215.1	95	d__Bacteria;p__Acidobacteriota;c__Terriglobia;o__Terriglobales;f__Acidobacteriaceae;g__Palsa-288;s__Palsa-288 sp003142215	90.93	0.803	d__Bacteria;p__Acidobacteriota;c__Terriglobia;o__Terriglobales;f__Acidobacteriaceae;g__Palsa-288;s__	taxonomic classification defined by topology and ANI	classification based on placement in class-level tree	GCA_003132145.1, s__Palsa-288 sp003132145, 95.0, 87.98, 0.735; GCA_003142235.1, s__Palsa-288 sp003142235, 95.0, 86.66, 0.72; GCA_903932155.1, s__Palsa-288 sp903932155, 95.0, 81.78, 0.693; GCA_021851465.1, s__Palsa-288 sp021851465, 95.0, 80.99, 0.519; GCA_003133205.1, s__Palsa-288 sp003133205, 95.0, 79.72, 0.543; GCA_003162875.1, s__Palsa-288 sp003162875, 95.0, 79.44, 0.543	64.19	11	0.99239	Genome not assigned to closest species as it falls outside its pre-defined ANI radius
MAG_20110700_S1M_mb_veryspecific.22~NODE_15248_length_3299_cov_6.612515	Virus_QGNH01001761.1	192.059	20110700_S1M_mb_veryspecific.22	-0.371938	Virus_QGNH01001761.1	EMERGEV2_20110700_S1M_mb_veryspecific.22	d__Bacteria;p__Acidobacteriota;c__Terriglobia;o__Terriglobales;f__Acidobacteriaceae;g__Palsa-288;s__	NA	NA	NA	NA	NA	GCA_003142215.1	95	d__Bacteria;p__Acidobacteriota;c__Terriglobia;o__Terriglobales;f__Acidobacteriaceae;g__Palsa-288;s__Palsa-288 sp003142215	90.93	0.803	d__Bacteria;p__Acidobacteriota;c__Terriglobia;o__Terriglobales;f__Acidobacteriaceae;g__Palsa-288;s__	taxonomic classification defined by topology and ANI	classification based on placement in class-level tree	GCA_003132145.1, s__Palsa-288 sp003132145, 95.0, 87.98, 0.735; GCA_003142235.1, s__Palsa-288 sp003142235, 95.0, 86.66, 0.72; GCA_903932155.1, s__Palsa-288 sp903932155, 95.0, 81.78, 0.693; GCA_021851465.1, s__Palsa-288 sp021851465, 95.0, 80.99, 0.519; GCA_003133205.1, s__Palsa-288 sp003133205, 95.0, 79.72, 0.543; GCA_003162875.1, s__Palsa-288 sp003162875, 95.0, 79.44, 0.543	64.19	11	0.99239	Genome not assigned to closest species as it falls outside its pre-defined ANI radius
MAG_20110700_S1M_mb_veryspecific.22~NODE_3625_length_8632_cov_6.641600	Virus_20120700_S1D.VIRSorter_NODE_3921_length_38831_cov_11_763539-cat_2	102.885	20110700_S1M_mb_veryspecific.22	-0.399354	Virus_20120700_S1D.VIRSorter_NODE_3921_length_38831_cov_11_763539-cat_2	EMERGEV2_20110700_S1M_mb_veryspecific.22	d__Bacteria;p__Acidobacteriota;c__Terriglobia;o__Terriglobales;f__Acidobacteriaceae;g__Palsa-288;s__	NA	NA	NA	NA	NA	GCA_003142215.1	95	d__Bacteria;p__Acidobacteriota;c__Terriglobia;o__Terriglobales;f__Acidobacteriaceae;g__Palsa-288;s__Palsa-288 sp003142215	90.93	0.803	d__Bacteria;p__Acidobacteriota;c__Terriglobia;o__Terriglobales;f__Acidobacteriaceae;g__Palsa-288;s__	taxonomic classification defined by topology and ANI	classification based on placement in class-level tree	GCA_003132145.1, s__Palsa-288 sp003132145, 95.0, 87.98, 0.735; GCA_003142235.1, s__Palsa-288 sp003142235, 95.0, 86.66, 0.72; GCA_903932155.1, s__Palsa-288 sp903932155, 95.0, 81.78, 0.693; GCA_021851465.1, s__Palsa-288 sp021851465, 95.0, 80.99, 0.519; GCA_003133205.1, s__Palsa-288 sp003133205, 95.0, 79.72, 0.543; GCA_003162875.1, s__Palsa-288 sp003162875, 95.0, 79.44, 0.543	64.19	11	0.99239	Genome not assigned to closest species as it falls outside its pre-defined ANI radius
MAG_20110700_S1M_mb_veryspecific.22~NODE_15970_length_3199_cov_5.829198	Virus_20170700_S24.VIRSorter_NODE_104_length_67801_cov_18_825495_gene_20_gene_65-23314-65483-cat_5	2207.53	20110700_S1M_mb_veryspecific.22	0.247698	Virus_20170700_S24.VIRSorter_NODE_104_length_67801_cov_18_825495_gene_20_gene_65-23314-65483-cat_5	EMERGEV2_20110700_S1M_mb_veryspecific.22	d__Bacteria;p__Acidobacteriota;c__Terriglobia;o__Terriglobales;f__Acidobacteriaceae;g__Palsa-288;s__	NA	NA	NA	NA	NA	GCA_003142215.1	95	d__Bacteria;p__Acidobacteriota;c__Terriglobia;o__Terriglobales;f__Acidobacteriaceae;g__Palsa-288;s__Palsa-288 sp003142215	90.93	0.803	d__Bacteria;p__Acidobacteriota;c__Terriglobia;o__Terriglobales;f__Acidobacteriaceae;g__Palsa-288;s__	taxonomic classification defined by topology and ANI	classification based on placement in class-level tree	GCA_003132145.1, s__Palsa-288 sp003132145, 95.0, 87.98, 0.735; GCA_003142235.1, s__Palsa-288 sp003142235, 95.0, 86.66, 0.72; GCA_903932155.1, s__Palsa-288 sp903932155, 95.0, 81.78, 0.693; GCA_021851465.1, s__Palsa-288 sp021851465, 95.0, 80.99, 0.519; GCA_003133205.1, s__Palsa-288 sp003133205, 95.0, 79.72, 0.543; GCA_003162875.1, s__Palsa-288 sp003162875, 95.0, 79.44, 0.543	64.19	11	0.99239	Genome not assigned to closest species as it falls outside its pre-defined ANI radius
MAG_20110700_S1M_mb_veryspecific.22~NODE_14346_length_3435_cov_7.564201	Virus_QGNH01000036.1	200.093	20110700_S1M_mb_veryspecific.22	-0.369468	Virus_QGNH01000036.1	EMERGEV2_20110700_S1M_mb_veryspecific.22	d__Bacteria;p__Acidobacteriota;c__Terriglobia;o__Terriglobales;f__Acidobacteriaceae;g__Palsa-288;s__	NA	NA	NA	NA	NA	GCA_003142215.1	95	d__Bacteria;p__Acidobacteriota;c__Terriglobia;o__Terriglobales;f__Acidobacteriaceae;g__Palsa-288;s__Palsa-288 sp003142215	90.93	0.803	d__Bacteria;p__Acidobacteriota;c__Terriglobia;o__Terriglobales;f__Acidobacteriaceae;g__Palsa-288;s__	taxonomic classification defined by topology and ANI	classification based on placement in class-level tree	GCA_003132145.1, s__Palsa-288 sp003132145, 95.0, 87.98, 0.735; GCA_003142235.1, s__Palsa-288 sp003142235, 95.0, 86.66, 0.72; GCA_903932155.1, s__Palsa-288 sp903932155, 95.0, 81.78, 0.693; GCA_021851465.1, s__Palsa-288 sp021851465, 95.0, 80.99, 0.519; GCA_003133205.1, s__Palsa-288 sp003133205, 95.0, 79.72, 0.543; GCA_003162875.1, s__Palsa-288 sp003162875, 95.0, 79.44, 0.543	64.19	11	0.99239	Genome not assigned to closest species as it falls outside its pre-defined ANI radius
MAG_20110700_S1M_mb_veryspecific.22~NODE_18791_length_2857_cov_4.645253	Virus_20170700_S24.VIRSorter_NODE_104_length_67801_cov_18_825495_gene_20_gene_65-23314-65483-cat_5	362.38	20110700_S1M_mb_veryspecific.22	-0.319575	Virus_20170700_S24.VIRSorter_NODE_104_length_67801_cov_18_825495_gene_20_gene_65-23314-65483-cat_5	EMERGEV2_20110700_S1M_mb_veryspecific.22	d__Bacteria;p__Acidobacteriota;c__Terriglobia;o__Terriglobales;f__Acidobacteriaceae;g__Palsa-288;s__	NA	NA	NA	NA	NA	GCA_003142215.1	95	d__Bacteria;p__Acidobacteriota;c__Terriglobia;o__Terriglobales;f__Acidobacteriaceae;g__Palsa-288;s__Palsa-288 sp003142215	90.93	0.803	d__Bacteria;p__Acidobacteriota;c__Terriglobia;o__Terriglobales;f__Acidobacteriaceae;g__Palsa-288;s__	taxonomic classification defined by topology and ANI	classification based on placement in class-level tree	GCA_003132145.1, s__Palsa-288 sp003132145, 95.0, 87.98, 0.735; GCA_003142235.1, s__Palsa-288 sp003142235, 95.0, 86.66, 0.72; GCA_903932155.1, s__Palsa-288 sp903932155, 95.0, 81.78, 0.693; GCA_021851465.1, s__Palsa-288 sp021851465, 95.0, 80.99, 0.519; GCA_003133205.1, s__Palsa-288 sp003133205, 95.0, 79.72, 0.543; GCA_003162875.1, s__Palsa-288 sp003162875, 95.0, 79.44, 0.543	64.19	11	0.99239	Genome not assigned to closest species as it falls outside its pre-defined ANI radius
MAG_20110700_S1M_mb_veryspecific.22~NODE_16357_length_3149_cov_4.095669	Virus_20120700_S1D.VIRSorter_NODE_13652_length_19488_cov_6_348737-cat_2	645.121	20110700_S1M_mb_veryspecific.22	-0.232649	Virus_20120700_S1D.VIRSorter_NODE_13652_length_19488_cov_6_348737-cat_2	EMERGEV2_20110700_S1M_mb_veryspecific.22	d__Bacteria;p__Acidobacteriota;c__Terriglobia;o__Terriglobales;f__Acidobacteriaceae;g__Palsa-288;s__	NA	NA	NA	NA	NA	GCA_003142215.1	95	d__Bacteria;p__Acidobacteriota;c__Terriglobia;o__Terriglobales;f__Acidobacteriaceae;g__Palsa-288;s__Palsa-288 sp003142215	90.93	0.803	d__Bacteria;p__Acidobacteriota;c__Terriglobia;o__Terriglobales;f__Acidobacteriaceae;g__Palsa-288;s__	taxonomic classification defined by topology and ANI	classification based on placement in class-level tree	GCA_003132145.1, s__Palsa-288 sp003132145, 95.0, 87.98, 0.735; GCA_003142235.1, s__Palsa-288 sp003142235, 95.0, 86.66, 0.72; GCA_903932155.1, s__Palsa-288 sp903932155, 95.0, 81.78, 0.693; GCA_021851465.1, s__Palsa-288 sp021851465, 95.0, 80.99, 0.519; GCA_003133205.1, s__Palsa-288 sp003133205, 95.0, 79.72, 0.543; GCA_003162875.1, s__Palsa-288 sp003162875, 95.0, 79.44, 0.543	64.19	11	0.99239	Genome not assigned to closest species as it falls outside its pre-defined ANI radius
MAG_20110700_S1M_mb_veryspecific.22~NODE_16938_length_3071_cov_4.826592	Virus_20120700_S1D.VIRSorter_NODE_3921_length_38831_cov_11_763539-cat_2	10092.6	20110700_S1M_mb_veryspecific.22	2.67188	Virus_20120700_S1D.VIRSorter_NODE_3921_length_38831_cov_11_763539-cat_2	EMERGEV2_20110700_S1M_mb_veryspecific.22	d__Bacteria;p__Acidobacteriota;c__Terriglobia;o__Terriglobales;f__Acidobacteriaceae;g__Palsa-288;s__	NA	NA	NA	NA	NA	GCA_003142215.1	95	d__Bacteria;p__Acidobacteriota;c__Terriglobia;o__Terriglobales;f__Acidobacteriaceae;g__Palsa-288;s__Palsa-288 sp003142215	90.93	0.803	d__Bacteria;p__Acidobacteriota;c__Terriglobia;o__Terriglobales;f__Acidobacteriaceae;g__Palsa-288;s__	taxonomic classification defined by topology and ANI	classification based on placement in class-level tree	GCA_003132145.1, s__Palsa-288 sp003132145, 95.0, 87.98, 0.735; GCA_003142235.1, s__Palsa-288 sp003142235, 95.0, 86.66, 0.72; GCA_903932155.1, s__Palsa-288 sp903932155, 95.0, 81.78, 0.693; GCA_021851465.1, s__Palsa-288 sp021851465, 95.0, 80.99, 0.519; GCA_003133205.1, s__Palsa-288 sp003133205, 95.0, 79.72, 0.543; GCA_003162875.1, s__Palsa-288 sp003162875, 95.0, 79.44, 0.543	64.19	11	0.99239	Genome not assigned to closest species as it falls outside its pre-defined ANI radius
MAG_20110700_S1M_mb_veryspecific.22~NODE_1414_length_15577_cov_6.158807	Virus_20120700_S1D.VIRSorter_NODE_3921_length_38831_cov_11_763539-cat_2	4177.49	20110700_S1M_mb_veryspecific.22	0.853343	Virus_20120700_S1D.VIRSorter_NODE_3921_length_38831_cov_11_763539-cat_2	EMERGEV2_20110700_S1M_mb_veryspecific.22	d__Bacteria;p__Acidobacteriota;c__Terriglobia;o__Terriglobales;f__Acidobacteriaceae;g__Palsa-288;s__	NA	NA	NA	NA	NA	GCA_003142215.1	95	d__Bacteria;p__Acidobacteriota;c__Terriglobia;o__Terriglobales;f__Acidobacteriaceae;g__Palsa-288;s__Palsa-288 sp003142215	90.93	0.803	d__Bacteria;p__Acidobacteriota;c__Terriglobia;o__Terriglobales;f__Acidobacteriaceae;g__Palsa-288;s__	taxonomic classification defined by topology and ANI	classification based on placement in class-level tree	GCA_003132145.1, s__Palsa-288 sp003132145, 95.0, 87.98, 0.735; GCA_003142235.1, s__Palsa-288 sp003142235, 95.0, 86.66, 0.72; GCA_903932155.1, s__Palsa-288 sp903932155, 95.0, 81.78, 0.693; GCA_021851465.1, s__Palsa-288 sp021851465, 95.0, 80.99, 0.519; GCA_003133205.1, s__Palsa-288 sp003133205, 95.0, 79.72, 0.543; GCA_003162875.1, s__Palsa-288 sp003162875, 95.0, 79.44, 0.543	64.19	11	0.99239	Genome not assigned to closest species as it falls outside its pre-defined ANI radius
MAG_20110700_S1M_mb_veryspecific.22~NODE_17051_length_3057_cov_4.887075	Virus_20110800_S2D.VIRSorter_NODE_177_length_49706_cov_9_871523-cat_2	219.288	20110700_S1M_mb_veryspecific.22	-0.363567	Virus_20110800_S2D.VIRSorter_NODE_177_length_49706_cov_9_871523-cat_2	EMERGEV2_20110700_S1M_mb_veryspecific.22	d__Bacteria;p__Acidobacteriota;c__Terriglobia;o__Terriglobales;f__Acidobacteriaceae;g__Palsa-288;s__	NA	NA	NA	NA	NA	GCA_003142215.1	95	d__Bacteria;p__Acidobacteriota;c__Terriglobia;o__Terriglobales;f__Acidobacteriaceae;g__Palsa-288;s__Palsa-288 sp003142215	90.93	0.803	d__Bacteria;p__Acidobacteriota;c__Terriglobia;o__Terriglobales;f__Acidobacteriaceae;g__Palsa-288;s__	taxonomic classification defined by topology and ANI	classification based on placement in class-level tree	GCA_003132145.1, s__Palsa-288 sp003132145, 95.0, 87.98, 0.735; GCA_003142235.1, s__Palsa-288 sp003142235, 95.0, 86.66, 0.72; GCA_903932155.1, s__Palsa-288 sp903932155, 95.0, 81.78, 0.693; GCA_021851465.1, s__Palsa-288 sp021851465, 95.0, 80.99, 0.519; GCA_003133205.1, s__Palsa-288 sp003133205, 95.0, 79.72, 0.543; GCA_003162875.1, s__Palsa-288 sp003162875, 95.0, 79.44, 0.543	64.19	11	0.99239	Genome not assigned to closest species as it falls outside its pre-defined ANI radius
MAG_20110700_S1M_mb_veryspecific.22~NODE_17051_length_3057_cov_4.887075	Virus_20120700_S1D.VIRSorter_NODE_3921_length_38831_cov_11_763539-cat_2	5661.46	20110700_S1M_mb_veryspecific.22	1.30957	Virus_20120700_S1D.VIRSorter_NODE_3921_length_38831_cov_11_763539-cat_2	EMERGEV2_20110700_S1M_mb_veryspecific.22	d__Bacteria;p__Acidobacteriota;c__Terriglobia;o__Terriglobales;f__Acidobacteriaceae;g__Palsa-288;s__	NA	NA	NA	NA	NA	GCA_003142215.1	95	d__Bacteria;p__Acidobacteriota;c__Terriglobia;o__Terriglobales;f__Acidobacteriaceae;g__Palsa-288;s__Palsa-288 sp003142215	90.93	0.803	d__Bacteria;p__Acidobacteriota;c__Terriglobia;o__Terriglobales;f__Acidobacteriaceae;g__Palsa-288;s__	taxonomic classification defined by topology and ANI	classification based on placement in class-level tree	GCA_003132145.1, s__Palsa-288 sp003132145, 95.0, 87.98, 0.735; GCA_003142235.1, s__Palsa-288 sp003142235, 95.0, 86.66, 0.72; GCA_903932155.1, s__Palsa-288 sp903932155, 95.0, 81.78, 0.693; GCA_021851465.1, s__Palsa-288 sp021851465, 95.0, 80.99, 0.519; GCA_003133205.1, s__Palsa-288 sp003133205, 95.0, 79.72, 0.543; GCA_003162875.1, s__Palsa-288 sp003162875, 95.0, 79.44, 0.543	64.19	11	0.99239	Genome not assigned to closest species as it falls outside its pre-defined ANI radius
MAG_20110700_S1M_mb_veryspecific.22~NODE_17051_length_3057_cov_4.887075	Virus_QGNH01001761.1	164.7	20110700_S1M_mb_veryspecific.22	-0.38035	Virus_QGNH01001761.1	EMERGEV2_20110700_S1M_mb_veryspecific.22	d__Bacteria;p__Acidobacteriota;c__Terriglobia;o__Terriglobales;f__Acidobacteriaceae;g__Palsa-288;s__	NA	NA	NA	NA	NA	GCA_003142215.1	95	d__Bacteria;p__Acidobacteriota;c__Terriglobia;o__Terriglobales;f__Acidobacteriaceae;g__Palsa-288;s__Palsa-288 sp003142215	90.93	0.803	d__Bacteria;p__Acidobacteriota;c__Terriglobia;o__Terriglobales;f__Acidobacteriaceae;g__Palsa-288;s__	taxonomic classification defined by topology and ANI	classification based on placement in class-level tree	GCA_003132145.1, s__Palsa-288 sp003132145, 95.0, 87.98, 0.735; GCA_003142235.1, s__Palsa-288 sp003142235, 95.0, 86.66, 0.72; GCA_903932155.1, s__Palsa-288 sp903932155, 95.0, 81.78, 0.693; GCA_021851465.1, s__Palsa-288 sp021851465, 95.0, 80.99, 0.519; GCA_003133205.1, s__Palsa-288 sp003133205, 95.0, 79.72, 0.543; GCA_003162875.1, s__Palsa-288 sp003162875, 95.0, 79.44, 0.543	64.19	11	0.99239	Genome not assigned to closest species as it falls outside its pre-defined ANI radius
MAG_20110700_S1M_mb_veryspecific.22~NODE_17098_length_3050_cov_7.952588	Virus_QGNH01000036.1	452.868	20110700_S1M_mb_veryspecific.22	-0.291755	Virus_QGNH01000036.1	EMERGEV2_20110700_S1M_mb_veryspecific.22	d__Bacteria;p__Acidobacteriota;c__Terriglobia;o__Terriglobales;f__Acidobacteriaceae;g__Palsa-288;s__	NA	NA	NA	NA	NA	GCA_003142215.1	95	d__Bacteria;p__Acidobacteriota;c__Terriglobia;o__Terriglobales;f__Acidobacteriaceae;g__Palsa-288;s__Palsa-288 sp003142215	90.93	0.803	d__Bacteria;p__Acidobacteriota;c__Terriglobia;o__Terriglobales;f__Acidobacteriaceae;g__Palsa-288;s__	taxonomic classification defined by topology and ANI	classification based on placement in class-level tree	GCA_003132145.1, s__Palsa-288 sp003132145, 95.0, 87.98, 0.735; GCA_003142235.1, s__Palsa-288 sp003142235, 95.0, 86.66, 0.72; GCA_903932155.1, s__Palsa-288 sp903932155, 95.0, 81.78, 0.693; GCA_021851465.1, s__Palsa-288 sp021851465, 95.0, 80.99, 0.519; GCA_003133205.1, s__Palsa-288 sp003133205, 95.0, 79.72, 0.543; GCA_003162875.1, s__Palsa-288 sp003162875, 95.0, 79.44, 0.543	64.19	11	0.99239	Genome not assigned to closest species as it falls outside its pre-defined ANI radius
MAG_20110700_S1M_mb_veryspecific.22~NODE_17831_length_2967_cov_7.488668	Virus_QGNH01001761.1	139.23	20110700_S1M_mb_veryspecific.22	-0.38818	Virus_QGNH01001761.1	EMERGEV2_20110700_S1M_mb_veryspecific.22	d__Bacteria;p__Acidobacteriota;c__Terriglobia;o__Terriglobales;f__Acidobacteriaceae;g__Palsa-288;s__	NA	NA	NA	NA	NA	GCA_003142215.1	95	d__Bacteria;p__Acidobacteriota;c__Terriglobia;o__Terriglobales;f__Acidobacteriaceae;g__Palsa-288;s__Palsa-288 sp003142215	90.93	0.803	d__Bacteria;p__Acidobacteriota;c__Terriglobia;o__Terriglobales;f__Acidobacteriaceae;g__Palsa-288;s__	taxonomic classification defined by topology and ANI	classification based on placement in class-level tree	GCA_003132145.1, s__Palsa-288 sp003132145, 95.0, 87.98, 0.735; GCA_003142235.1, s__Palsa-288 sp003142235, 95.0, 86.66, 0.72; GCA_903932155.1, s__Palsa-288 sp903932155, 95.0, 81.78, 0.693; GCA_021851465.1, s__Palsa-288 sp021851465, 95.0, 80.99, 0.519; GCA_003133205.1, s__Palsa-288 sp003133205, 95.0, 79.72, 0.543; GCA_003162875.1, s__Palsa-288 sp003162875, 95.0, 79.44, 0.543	64.19	11	0.99239	Genome not assigned to closest species as it falls outside its pre-defined ANI radius
MAG_20110700_S1M_mb_veryspecific.22~NODE_18039_length_2942_cov_5.485625	Virus_QGNH01001761.1	388.175	20110700_S1M_mb_veryspecific.22	-0.311644	Virus_QGNH01001761.1	EMERGEV2_20110700_S1M_mb_veryspecific.22	d__Bacteria;p__Acidobacteriota;c__Terriglobia;o__Terriglobales;f__Acidobacteriaceae;g__Palsa-288;s__	NA	NA	NA	NA	NA	GCA_003142215.1	95	d__Bacteria;p__Acidobacteriota;c__Terriglobia;o__Terriglobales;f__Acidobacteriaceae;g__Palsa-288;s__Palsa-288 sp003142215	90.93	0.803	d__Bacteria;p__Acidobacteriota;c__Terriglobia;o__Terriglobales;f__Acidobacteriaceae;g__Palsa-288;s__	taxonomic classification defined by topology and ANI	classification based on placement in class-level tree	GCA_003132145.1, s__Palsa-288 sp003132145, 95.0, 87.98, 0.735; GCA_003142235.1, s__Palsa-288 sp003142235, 95.0, 86.66, 0.72; GCA_903932155.1, s__Palsa-288 sp903932155, 95.0, 81.78, 0.693; GCA_021851465.1, s__Palsa-288 sp021851465, 95.0, 80.99, 0.519; GCA_003133205.1, s__Palsa-288 sp003133205, 95.0, 79.72, 0.543; GCA_003162875.1, s__Palsa-288 sp003162875, 95.0, 79.44, 0.543	64.19	11	0.99239	Genome not assigned to closest species as it falls outside its pre-defined ANI radius
MAG_20110700_S1M_mb_veryspecific.22~NODE_13433_length_3584_cov_5.560782	Virus_20120700_S1D.VIRSorter_NODE_3921_length_38831_cov_11_763539-cat_2	121.424	20110700_S1M_mb_veryspecific.22	-0.393654	Virus_20120700_S1D.VIRSorter_NODE_3921_length_38831_cov_11_763539-cat_2	EMERGEV2_20110700_S1M_mb_veryspecific.22	d__Bacteria;p__Acidobacteriota;c__Terriglobia;o__Terriglobales;f__Acidobacteriaceae;g__Palsa-288;s__	NA	NA	NA	NA	NA	GCA_003142215.1	95	d__Bacteria;p__Acidobacteriota;c__Terriglobia;o__Terriglobales;f__Acidobacteriaceae;g__Palsa-288;s__Palsa-288 sp003142215	90.93	0.803	d__Bacteria;p__Acidobacteriota;c__Terriglobia;o__Terriglobales;f__Acidobacteriaceae;g__Palsa-288;s__	taxonomic classification defined by topology and ANI	classification based on placement in class-level tree	GCA_003132145.1, s__Palsa-288 sp003132145, 95.0, 87.98, 0.735; GCA_003142235.1, s__Palsa-288 sp003142235, 95.0, 86.66, 0.72; GCA_903932155.1, s__Palsa-288 sp903932155, 95.0, 81.78, 0.693; GCA_021851465.1, s__Palsa-288 sp021851465, 95.0, 80.99, 0.519; GCA_003133205.1, s__Palsa-288 sp003133205, 95.0, 79.72, 0.543; GCA_003162875.1, s__Palsa-288 sp003162875, 95.0, 79.44, 0.543	64.19	11	0.99239	Genome not assigned to closest species as it falls outside its pre-defined ANI radius
MAG_20110700_S1M_mb_veryspecific.22~NODE_6858_length_5639_cov_5.915473	Virus_20120700_S1D.VIRSorter_NODE_3921_length_38831_cov_11_763539-cat_2	345.37	20110700_S1M_mb_veryspecific.22	-0.324804	Virus_20120700_S1D.VIRSorter_NODE_3921_length_38831_cov_11_763539-cat_2	EMERGEV2_20110700_S1M_mb_veryspecific.22	d__Bacteria;p__Acidobacteriota;c__Terriglobia;o__Terriglobales;f__Acidobacteriaceae;g__Palsa-288;s__	NA	NA	NA	NA	NA	GCA_003142215.1	95	d__Bacteria;p__Acidobacteriota;c__Terriglobia;o__Terriglobales;f__Acidobacteriaceae;g__Palsa-288;s__Palsa-288 sp003142215	90.93	0.803	d__Bacteria;p__Acidobacteriota;c__Terriglobia;o__Terriglobales;f__Acidobacteriaceae;g__Palsa-288;s__	taxonomic classification defined by topology and ANI	classification based on placement in class-level tree	GCA_003132145.1, s__Palsa-288 sp003132145, 95.0, 87.98, 0.735; GCA_003142235.1, s__Palsa-288 sp003142235, 95.0, 86.66, 0.72; GCA_903932155.1, s__Palsa-288 sp903932155, 95.0, 81.78, 0.693; GCA_021851465.1, s__Palsa-288 sp021851465, 95.0, 80.99, 0.519; GCA_003133205.1, s__Palsa-288 sp003133205, 95.0, 79.72, 0.543; GCA_003162875.1, s__Palsa-288 sp003162875, 95.0, 79.44, 0.543	64.19	11	0.99239	Genome not assigned to closest species as it falls outside its pre-defined ANI radius
MAG_20110700_S1M_mb_veryspecific.22~NODE_6858_length_5639_cov_5.915473	Virus_QGNH01000045.1	396.892	20110700_S1M_mb_veryspecific.22	-0.308964	Virus_QGNH01000045.1	EMERGEV2_20110700_S1M_mb_veryspecific.22	d__Bacteria;p__Acidobacteriota;c__Terriglobia;o__Terriglobales;f__Acidobacteriaceae;g__Palsa-288;s__	NA	NA	NA	NA	NA	GCA_003142215.1	95	d__Bacteria;p__Acidobacteriota;c__Terriglobia;o__Terriglobales;f__Acidobacteriaceae;g__Palsa-288;s__Palsa-288 sp003142215	90.93	0.803	d__Bacteria;p__Acidobacteriota;c__Terriglobia;o__Terriglobales;f__Acidobacteriaceae;g__Palsa-288;s__	taxonomic classification defined by topology and ANI	classification based on placement in class-level tree	GCA_003132145.1, s__Palsa-288 sp003132145, 95.0, 87.98, 0.735; GCA_003142235.1, s__Palsa-288 sp003142235, 95.0, 86.66, 0.72; GCA_903932155.1, s__Palsa-288 sp903932155, 95.0, 81.78, 0.693; GCA_021851465.1, s__Palsa-288 sp021851465, 95.0, 80.99, 0.519; GCA_003133205.1, s__Palsa-288 sp003133205, 95.0, 79.72, 0.543; GCA_003162875.1, s__Palsa-288 sp003162875, 95.0, 79.44, 0.543	64.19	11	0.99239	Genome not assigned to closest species as it falls outside its pre-defined ANI radius
MAG_20110700_S1M_mb_veryspecific.22~NODE_3314_length_9127_cov_5.452822	Virus_20170700_S24.VIRSorter_NODE_104_length_67801_cov_18_825495_gene_20_gene_65-23314-65483-cat_5	119.469	20110700_S1M_mb_veryspecific.22	-0.394255	Virus_20170700_S24.VIRSorter_NODE_104_length_67801_cov_18_825495_gene_20_gene_65-23314-65483-cat_5	EMERGEV2_20110700_S1M_mb_veryspecific.22	d__Bacteria;p__Acidobacteriota;c__Terriglobia;o__Terriglobales;f__Acidobacteriaceae;g__Palsa-288;s__	NA	NA	NA	NA	NA	GCA_003142215.1	95	d__Bacteria;p__Acidobacteriota;c__Terriglobia;o__Terriglobales;f__Acidobacteriaceae;g__Palsa-288;s__Palsa-288 sp003142215	90.93	0.803	d__Bacteria;p__Acidobacteriota;c__Terriglobia;o__Terriglobales;f__Acidobacteriaceae;g__Palsa-288;s__	taxonomic classification defined by topology and ANI	classification based on placement in class-level tree	GCA_003132145.1, s__Palsa-288 sp003132145, 95.0, 87.98, 0.735; GCA_003142235.1, s__Palsa-288 sp003142235, 95.0, 86.66, 0.72; GCA_903932155.1, s__Palsa-288 sp903932155, 95.0, 81.78, 0.693; GCA_021851465.1, s__Palsa-288 sp021851465, 95.0, 80.99, 0.519; GCA_003133205.1, s__Palsa-288 sp003133205, 95.0, 79.72, 0.543; GCA_003162875.1, s__Palsa-288 sp003162875, 95.0, 79.44, 0.543	64.19	11	0.99239	Genome not assigned to closest species as it falls outside its pre-defined ANI radius
MAG_20110700_S1M_mb_veryspecific.22~NODE_19827_length_2752_cov_5.444939	Virus_20120700_S1D.VIRSorter_NODE_3921_length_38831_cov_11_763539-cat_2	341.937	20110700_S1M_mb_veryspecific.22	-0.32586	Virus_20120700_S1D.VIRSorter_NODE_3921_length_38831_cov_11_763539-cat_2	EMERGEV2_20110700_S1M_mb_veryspecific.22	d__Bacteria;p__Acidobacteriota;c__Terriglobia;o__Terriglobales;f__Acidobacteriaceae;g__Palsa-288;s__	NA	NA	NA	NA	NA	GCA_003142215.1	95	d__Bacteria;p__Acidobacteriota;c__Terriglobia;o__Terriglobales;f__Acidobacteriaceae;g__Palsa-288;s__Palsa-288 sp003142215	90.93	0.803	d__Bacteria;p__Acidobacteriota;c__Terriglobia;o__Terriglobales;f__Acidobacteriaceae;g__Palsa-288;s__	taxonomic classification defined by topology and ANI	classification based on placement in class-level tree	GCA_003132145.1, s__Palsa-288 sp003132145, 95.0, 87.98, 0.735; GCA_003142235.1, s__Palsa-288 sp003142235, 95.0, 86.66, 0.72; GCA_903932155.1, s__Palsa-288 sp903932155, 95.0, 81.78, 0.693; GCA_021851465.1, s__Palsa-288 sp021851465, 95.0, 80.99, 0.519; GCA_003133205.1, s__Palsa-288 sp003133205, 95.0, 79.72, 0.543; GCA_003162875.1, s__Palsa-288 sp003162875, 95.0, 79.44, 0.543	64.19	11	0.99239	Genome not assigned to closest species as it falls outside its pre-defined ANI radius
MAG_20110700_S1M_mb_veryspecific.22~NODE_2633_length_10502_cov_5.435532	Virus_20120700_S1D.VIRSorter_NODE_3921_length_38831_cov_11_763539-cat_2	544.619	20110700_S1M_mb_veryspecific.22	-0.263547	Virus_20120700_S1D.VIRSorter_NODE_3921_length_38831_cov_11_763539-cat_2	EMERGEV2_20110700_S1M_mb_veryspecific.22	d__Bacteria;p__Acidobacteriota;c__Terriglobia;o__Terriglobales;f__Acidobacteriaceae;g__Palsa-288;s__	NA	NA	NA	NA	NA	GCA_003142215.1	95	d__Bacteria;p__Acidobacteriota;c__Terriglobia;o__Terriglobales;f__Acidobacteriaceae;g__Palsa-288;s__Palsa-288 sp003142215	90.93	0.803	d__Bacteria;p__Acidobacteriota;c__Terriglobia;o__Terriglobales;f__Acidobacteriaceae;g__Palsa-288;s__	taxonomic classification defined by topology and ANI	classification based on placement in class-level tree	GCA_003132145.1, s__Palsa-288 sp003132145, 95.0, 87.98, 0.735; GCA_003142235.1, s__Palsa-288 sp003142235, 95.0, 86.66, 0.72; GCA_903932155.1, s__Palsa-288 sp903932155, 95.0, 81.78, 0.693; GCA_021851465.1, s__Palsa-288 sp021851465, 95.0, 80.99, 0.519; GCA_003133205.1, s__Palsa-288 sp003133205, 95.0, 79.72, 0.543; GCA_003162875.1, s__Palsa-288 sp003162875, 95.0, 79.44, 0.543	64.19	11	0.99239	Genome not assigned to closest species as it falls outside its pre-defined ANI radius
MAG_20110700_S1S_mb_veryspecific.4~NODE_2082_length_4424_cov_8.023575	Virus_QGNH01001886.1	187.054	20110700_S1S_mb_veryspecific.4	-0.373477	Virus_QGNH01001886.1	EMERGEV2_20110700_S1S_mb_veryspecific.4	d__Bacteria;p__Acidobacteriota;c__Terriglobia;o__Terriglobales;f__Acidobacteriaceae;g__JAJZFE01;s__	NA	NA	NA	NA	NA	NA	NA	NA	NA	NA	d__Bacteria;p__Acidobacteriota;c__Terriglobia;o__Terriglobales;f__Acidobacteriaceae;g__JAJZFE01;s__	taxonomic novelty determined using RED	classification based on placement in class-level tree	NA	58.73	11	0.94769	NA
MAG_20110700_S1S_mb_veryspecific.4~NODE_243_length_14984_cov_8.126532	Virus_20140700_S11.VIRSorter_NODE_279_length_35707_cov_11_230085-cat_2	1532.34	20110700_S1S_mb_veryspecific.4	0.040117	Virus_20140700_S11.VIRSorter_NODE_279_length_35707_cov_11_230085-cat_2	EMERGEV2_20110700_S1S_mb_veryspecific.4	d__Bacteria;p__Acidobacteriota;c__Terriglobia;o__Terriglobales;f__Acidobacteriaceae;g__JAJZFE01;s__	NA	NA	NA	NA	NA	NA	NA	NA	NA	NA	d__Bacteria;p__Acidobacteriota;c__Terriglobia;o__Terriglobales;f__Acidobacteriaceae;g__JAJZFE01;s__	taxonomic novelty determined using RED	classification based on placement in class-level tree	NA	58.73	11	0.94769	NA
MAG_20110700_S1S_mb_veryspecific.4~NODE_29_length_38563_cov_8.088475	Virus_20120700_S1D.VIRSorter_NODE_12559_length_20532_cov_5_349026-cat_2	1149.21	20110700_S1S_mb_veryspecific.4	-0.077671	Virus_20120700_S1D.VIRSorter_NODE_12559_length_20532_cov_5_349026-cat_2	EMERGEV2_20110700_S1S_mb_veryspecific.4	d__Bacteria;p__Acidobacteriota;c__Terriglobia;o__Terriglobales;f__Acidobacteriaceae;g__JAJZFE01;s__	NA	NA	NA	NA	NA	NA	NA	NA	NA	NA	d__Bacteria;p__Acidobacteriota;c__Terriglobia;o__Terriglobales;f__Acidobacteriaceae;g__JAJZFE01;s__	taxonomic novelty determined using RED	classification based on placement in class-level tree	NA	58.73	11	0.94769	NA
MAG_20110700_S1S_mb_veryspecific.4~NODE_1073_length_6890_cov_7.444770	Virus_20120700_S1D.VIRSorter_NODE_12872_length_20221_cov_35_286770-cat_2	89.2037	20110700_S1S_mb_veryspecific.4	-0.40356	Virus_20120700_S1D.VIRSorter_NODE_12872_length_20221_cov_35_286770-cat_2	EMERGEV2_20110700_S1S_mb_veryspecific.4	d__Bacteria;p__Acidobacteriota;c__Terriglobia;o__Terriglobales;f__Acidobacteriaceae;g__JAJZFE01;s__	NA	NA	NA	NA	NA	NA	NA	NA	NA	NA	d__Bacteria;p__Acidobacteriota;c__Terriglobia;o__Terriglobales;f__Acidobacteriaceae;g__JAJZFE01;s__	taxonomic novelty determined using RED	classification based on placement in class-level tree	NA	58.73	11	0.94769	NA
MAG_20110700_S1S_mb_veryspecific.4~NODE_466_length_10996_cov_7.765012	Virus_20120700_S1D.VIRSorter_NODE_5937_length_31599_cov_5_736432-cat_2	11250	20110700_S1S_mb_veryspecific.4	3.02772	Virus_20120700_S1D.VIRSorter_NODE_5937_length_31599_cov_5_736432-cat_2	EMERGEV2_20110700_S1S_mb_veryspecific.4	d__Bacteria;p__Acidobacteriota;c__Terriglobia;o__Terriglobales;f__Acidobacteriaceae;g__JAJZFE01;s__	NA	NA	NA	NA	NA	NA	NA	NA	NA	NA	d__Bacteria;p__Acidobacteriota;c__Terriglobia;o__Terriglobales;f__Acidobacteriaceae;g__JAJZFE01;s__	taxonomic novelty determined using RED	classification based on placement in class-level tree	NA	58.73	11	0.94769	NA
MAG_20110700_S2M_mb2.34~NODE_1410_length_15357_cov_3.954385	Virus_20130700_S2S.VIRSorter_NODE_175_length_43615_cov_8_776653-cat_2	114.617	20110700_S2M_mb2.34	-0.395747	Virus_20130700_S2S.VIRSorter_NODE_175_length_43615_cov_8_776653-cat_2	EMERGEV2_20110700_S2M_mb2.34	d__Bacteria;p__Pseudomonadota;c__Alphaproteobacteria;o__Rhizobiales;f__Xanthobacteraceae;g__Bradyrhizobium;s__	NA	NA	NA	NA	NA	NA	NA	NA	NA	NA	d__Bacteria;p__Pseudomonadota;c__Alphaproteobacteria;o__Rhizobiales;f__Xanthobacteraceae;g__Bradyrhizobium;s__	taxonomic classification defined by topology and ANI	classification based on placement in class-level tree	GCA_017881085.1, s__Bradyrhizobium sp017881085, 95.0, 85.94, 0.672; GCF_900129505.1, s__Bradyrhizobium erythrophlei_D, 95.0, 85.75, 0.766; GCF_018736105.1, s__Bradyrhizobium sp018736105, 95.0, 85.08, 0.69; GCF_900129425.1, s__Bradyrhizobium erythrophlei_C, 95.0, 84.49, 0.716; GCF_900141755.1, s__Bradyrhizobium lablabi_A, 95.0, 84.22, 0.734; GCA_001464035.1, s__Bradyrhizobium sp001464035, 95.0, 83…	67.77	11	0.98063	Genome not assigned to closest species as it falls outside its pre-defined ANI radius
MAG_20110700_S2M_mb2.34~NODE_1624_length_13801_cov_3.295722	Virus_20120700_S1D.VIRSorter_NODE_12872_length_20221_cov_35_286770-cat_2	58.465	20110700_S2M_mb2.34	-0.413011	Virus_20120700_S1D.VIRSorter_NODE_12872_length_20221_cov_35_286770-cat_2	EMERGEV2_20110700_S2M_mb2.34	d__Bacteria;p__Pseudomonadota;c__Alphaproteobacteria;o__Rhizobiales;f__Xanthobacteraceae;g__Bradyrhizobium;s__	NA	NA	NA	NA	NA	NA	NA	NA	NA	NA	d__Bacteria;p__Pseudomonadota;c__Alphaproteobacteria;o__Rhizobiales;f__Xanthobacteraceae;g__Bradyrhizobium;s__	taxonomic classification defined by topology and ANI	classification based on placement in class-level tree	GCA_017881085.1, s__Bradyrhizobium sp017881085, 95.0, 85.94, 0.672; GCF_900129505.1, s__Bradyrhizobium erythrophlei_D, 95.0, 85.75, 0.766; GCF_018736105.1, s__Bradyrhizobium sp018736105, 95.0, 85.08, 0.69; GCF_900129425.1, s__Bradyrhizobium erythrophlei_C, 95.0, 84.49, 0.716; GCF_900141755.1, s__Bradyrhizobium lablabi_A, 95.0, 84.22, 0.734; GCA_001464035.1, s__Bradyrhizobium sp001464035, 95.0, 83…	67.77	11	0.98063	Genome not assigned to closest species as it falls outside its pre-defined ANI radius
MAG_20110700_S2M_mb2.34~NODE_2205_length_11123_cov_4.100199	Virus_20110700_S2M.VIRSorter_NODE_66_length_74087_cov_5_883915-cat_2	354.542	20110700_S2M_mb2.34	-0.321985	Virus_20110700_S2M.VIRSorter_NODE_66_length_74087_cov_5_883915-cat_2	EMERGEV2_20110700_S2M_mb2.34	d__Bacteria;p__Pseudomonadota;c__Alphaproteobacteria;o__Rhizobiales;f__Xanthobacteraceae;g__Bradyrhizobium;s__	NA	NA	NA	NA	NA	NA	NA	NA	NA	NA	d__Bacteria;p__Pseudomonadota;c__Alphaproteobacteria;o__Rhizobiales;f__Xanthobacteraceae;g__Bradyrhizobium;s__	taxonomic classification defined by topology and ANI	classification based on placement in class-level tree	GCA_017881085.1, s__Bradyrhizobium sp017881085, 95.0, 85.94, 0.672; GCF_900129505.1, s__Bradyrhizobium erythrophlei_D, 95.0, 85.75, 0.766; GCF_018736105.1, s__Bradyrhizobium sp018736105, 95.0, 85.08, 0.69; GCF_900129425.1, s__Bradyrhizobium erythrophlei_C, 95.0, 84.49, 0.716; GCF_900141755.1, s__Bradyrhizobium lablabi_A, 95.0, 84.22, 0.734; GCA_001464035.1, s__Bradyrhizobium sp001464035, 95.0, 83…	67.77	11	0.98063	Genome not assigned to closest species as it falls outside its pre-defined ANI radius
MAG_20110700_S2M_mb2.34~NODE_2230_length_11045_cov_3.367698	Virus_QGNH01001344.1	5028.03	20110700_S2M_mb2.34	1.11483	Virus_QGNH01001344.1	EMERGEV2_20110700_S2M_mb2.34	d__Bacteria;p__Pseudomonadota;c__Alphaproteobacteria;o__Rhizobiales;f__Xanthobacteraceae;g__Bradyrhizobium;s__	NA	NA	NA	NA	NA	NA	NA	NA	NA	NA	d__Bacteria;p__Pseudomonadota;c__Alphaproteobacteria;o__Rhizobiales;f__Xanthobacteraceae;g__Bradyrhizobium;s__	taxonomic classification defined by topology and ANI	classification based on placement in class-level tree	GCA_017881085.1, s__Bradyrhizobium sp017881085, 95.0, 85.94, 0.672; GCF_900129505.1, s__Bradyrhizobium erythrophlei_D, 95.0, 85.75, 0.766; GCF_018736105.1, s__Bradyrhizobium sp018736105, 95.0, 85.08, 0.69; GCF_900129425.1, s__Bradyrhizobium erythrophlei_C, 95.0, 84.49, 0.716; GCF_900141755.1, s__Bradyrhizobium lablabi_A, 95.0, 84.22, 0.734; GCA_001464035.1, s__Bradyrhizobium sp001464035, 95.0, 83…	67.77	11	0.98063	Genome not assigned to closest species as it falls outside its pre-defined ANI radius
MAG_20110700_S2M_mb2.34~NODE_2230_length_11045_cov_3.367698	Virus_20140700_S11.VIRSorter_NODE_279_length_35707_cov_11_230085-cat_2	95.9026	20110700_S2M_mb2.34	-0.401501	Virus_20140700_S11.VIRSorter_NODE_279_length_35707_cov_11_230085-cat_2	EMERGEV2_20110700_S2M_mb2.34	d__Bacteria;p__Pseudomonadota;c__Alphaproteobacteria;o__Rhizobiales;f__Xanthobacteraceae;g__Bradyrhizobium;s__	NA	NA	NA	NA	NA	NA	NA	NA	NA	NA	d__Bacteria;p__Pseudomonadota;c__Alphaproteobacteria;o__Rhizobiales;f__Xanthobacteraceae;g__Bradyrhizobium;s__	taxonomic classification defined by topology and ANI	classification based on placement in class-level tree	GCA_017881085.1, s__Bradyrhizobium sp017881085, 95.0, 85.94, 0.672; GCF_900129505.1, s__Bradyrhizobium erythrophlei_D, 95.0, 85.75, 0.766; GCF_018736105.1, s__Bradyrhizobium sp018736105, 95.0, 85.08, 0.69; GCF_900129425.1, s__Bradyrhizobium erythrophlei_C, 95.0, 84.49, 0.716; GCF_900141755.1, s__Bradyrhizobium lablabi_A, 95.0, 84.22, 0.734; GCA_001464035.1, s__Bradyrhizobium sp001464035, 95.0, 83…	67.77	11	0.98063	Genome not assigned to closest species as it falls outside its pre-defined ANI radius
MAG_20110700_S2M_mb2.34~NODE_2302_length_10835_cov_3.893785	Virus_20130700_S2S.VIRSorter_NODE_175_length_43615_cov_8_776653-cat_2	1294.7	20110700_S2M_mb2.34	-0.0329413	Virus_20130700_S2S.VIRSorter_NODE_175_length_43615_cov_8_776653-cat_2	EMERGEV2_20110700_S2M_mb2.34	d__Bacteria;p__Pseudomonadota;c__Alphaproteobacteria;o__Rhizobiales;f__Xanthobacteraceae;g__Bradyrhizobium;s__	NA	NA	NA	NA	NA	NA	NA	NA	NA	NA	d__Bacteria;p__Pseudomonadota;c__Alphaproteobacteria;o__Rhizobiales;f__Xanthobacteraceae;g__Bradyrhizobium;s__	taxonomic classification defined by topology and ANI	classification based on placement in class-level tree	GCA_017881085.1, s__Bradyrhizobium sp017881085, 95.0, 85.94, 0.672; GCF_900129505.1, s__Bradyrhizobium erythrophlei_D, 95.0, 85.75, 0.766; GCF_018736105.1, s__Bradyrhizobium sp018736105, 95.0, 85.08, 0.69; GCF_900129425.1, s__Bradyrhizobium erythrophlei_C, 95.0, 84.49, 0.716; GCF_900141755.1, s__Bradyrhizobium lablabi_A, 95.0, 84.22, 0.734; GCA_001464035.1, s__Bradyrhizobium sp001464035, 95.0, 83…	67.77	11	0.98063	Genome not assigned to closest species as it falls outside its pre-defined ANI radius
MAG_20110700_S2M_mb2.34~NODE_2465_length_10276_cov_4.019665	Virus_20110700_S2M.VIRSorter_NODE_66_length_74087_cov_5_883915-cat_2	236.555	20110700_S2M_mb2.34	-0.358259	Virus_20110700_S2M.VIRSorter_NODE_66_length_74087_cov_5_883915-cat_2	EMERGEV2_20110700_S2M_mb2.34	d__Bacteria;p__Pseudomonadota;c__Alphaproteobacteria;o__Rhizobiales;f__Xanthobacteraceae;g__Bradyrhizobium;s__	NA	NA	NA	NA	NA	NA	NA	NA	NA	NA	d__Bacteria;p__Pseudomonadota;c__Alphaproteobacteria;o__Rhizobiales;f__Xanthobacteraceae;g__Bradyrhizobium;s__	taxonomic classification defined by topology and ANI	classification based on placement in class-level tree	GCA_017881085.1, s__Bradyrhizobium sp017881085, 95.0, 85.94, 0.672; GCF_900129505.1, s__Bradyrhizobium erythrophlei_D, 95.0, 85.75, 0.766; GCF_018736105.1, s__Bradyrhizobium sp018736105, 95.0, 85.08, 0.69; GCF_900129425.1, s__Bradyrhizobium erythrophlei_C, 95.0, 84.49, 0.716; GCF_900141755.1, s__Bradyrhizobium lablabi_A, 95.0, 84.22, 0.734; GCA_001464035.1, s__Bradyrhizobium sp001464035, 95.0, 83…	67.77	11	0.98063	Genome not assigned to closest species as it falls outside its pre-defined ANI radius
MAG_20110700_S2M_mb2.34~NODE_2635_length_9777_cov_3.642769	Virus_20160700_S13.VIRSorter_NODE_2076_length_12795_cov_7_422292-cat_2	183.946	20110700_S2M_mb2.34	-0.374433	Virus_20160700_S13.VIRSorter_NODE_2076_length_12795_cov_7_422292-cat_2	EMERGEV2_20110700_S2M_mb2.34	d__Bacteria;p__Pseudomonadota;c__Alphaproteobacteria;o__Rhizobiales;f__Xanthobacteraceae;g__Bradyrhizobium;s__	NA	NA	NA	NA	NA	NA	NA	NA	NA	NA	d__Bacteria;p__Pseudomonadota;c__Alphaproteobacteria;o__Rhizobiales;f__Xanthobacteraceae;g__Bradyrhizobium;s__	taxonomic classification defined by topology and ANI	classification based on placement in class-level tree	GCA_017881085.1, s__Bradyrhizobium sp017881085, 95.0, 85.94, 0.672; GCF_900129505.1, s__Bradyrhizobium erythrophlei_D, 95.0, 85.75, 0.766; GCF_018736105.1, s__Bradyrhizobium sp018736105, 95.0, 85.08, 0.69; GCF_900129425.1, s__Bradyrhizobium erythrophlei_C, 95.0, 84.49, 0.716; GCF_900141755.1, s__Bradyrhizobium lablabi_A, 95.0, 84.22, 0.734; GCA_001464035.1, s__Bradyrhizobium sp001464035, 95.0, 83…	67.77	11	0.98063	Genome not assigned to closest species as it falls outside its pre-defined ANI radius
MAG_20110700_S2M_mb2.34~NODE_2664_length_9688_cov_4.035503	Virus_20110700_S2M.VIRSorter_NODE_66_length_74087_cov_5_883915-cat_2	156.552	20110700_S2M_mb2.34	-0.382855	Virus_20110700_S2M.VIRSorter_NODE_66_length_74087_cov_5_883915-cat_2	EMERGEV2_20110700_S2M_mb2.34	d__Bacteria;p__Pseudomonadota;c__Alphaproteobacteria;o__Rhizobiales;f__Xanthobacteraceae;g__Bradyrhizobium;s__	NA	NA	NA	NA	NA	NA	NA	NA	NA	NA	d__Bacteria;p__Pseudomonadota;c__Alphaproteobacteria;o__Rhizobiales;f__Xanthobacteraceae;g__Bradyrhizobium;s__	taxonomic classification defined by topology and ANI	classification based on placement in class-level tree	GCA_017881085.1, s__Bradyrhizobium sp017881085, 95.0, 85.94, 0.672; GCF_900129505.1, s__Bradyrhizobium erythrophlei_D, 95.0, 85.75, 0.766; GCF_018736105.1, s__Bradyrhizobium sp018736105, 95.0, 85.08, 0.69; GCF_900129425.1, s__Bradyrhizobium erythrophlei_C, 95.0, 84.49, 0.716; GCF_900141755.1, s__Bradyrhizobium lablabi_A, 95.0, 84.22, 0.734; GCA_001464035.1, s__Bradyrhizobium sp001464035, 95.0, 83…	67.77	11	0.98063	Genome not assigned to closest species as it falls outside its pre-defined ANI radius
MAG_20110700_S2M_mb2.34~NODE_2673_length_9676_cov_3.374181	Virus_QGNH01000490.1	65.7715	20110700_S2M_mb2.34	-0.410764	Virus_QGNH01000490.1	EMERGEV2_20110700_S2M_mb2.34	d__Bacteria;p__Pseudomonadota;c__Alphaproteobacteria;o__Rhizobiales;f__Xanthobacteraceae;g__Bradyrhizobium;s__	NA	NA	NA	NA	NA	NA	NA	NA	NA	NA	d__Bacteria;p__Pseudomonadota;c__Alphaproteobacteria;o__Rhizobiales;f__Xanthobacteraceae;g__Bradyrhizobium;s__	taxonomic classification defined by topology and ANI	classification based on placement in class-level tree	GCA_017881085.1, s__Bradyrhizobium sp017881085, 95.0, 85.94, 0.672; GCF_900129505.1, s__Bradyrhizobium erythrophlei_D, 95.0, 85.75, 0.766; GCF_018736105.1, s__Bradyrhizobium sp018736105, 95.0, 85.08, 0.69; GCF_900129425.1, s__Bradyrhizobium erythrophlei_C, 95.0, 84.49, 0.716; GCF_900141755.1, s__Bradyrhizobium lablabi_A, 95.0, 84.22, 0.734; GCA_001464035.1, s__Bradyrhizobium sp001464035, 95.0, 83…	67.77	11	0.98063	Genome not assigned to closest species as it falls outside its pre-defined ANI radius
MAG_20110700_S2M_mb2.34~NODE_2775_length_9421_cov_4.064275	Virus_QGNH01001894.1	4993.75	20110700_S2M_mb2.34	1.10429	Virus_QGNH01001894.1	EMERGEV2_20110700_S2M_mb2.34	d__Bacteria;p__Pseudomonadota;c__Alphaproteobacteria;o__Rhizobiales;f__Xanthobacteraceae;g__Bradyrhizobium;s__	NA	NA	NA	NA	NA	NA	NA	NA	NA	NA	d__Bacteria;p__Pseudomonadota;c__Alphaproteobacteria;o__Rhizobiales;f__Xanthobacteraceae;g__Bradyrhizobium;s__	taxonomic classification defined by topology and ANI	classification based on placement in class-level tree	GCA_017881085.1, s__Bradyrhizobium sp017881085, 95.0, 85.94, 0.672; GCF_900129505.1, s__Bradyrhizobium erythrophlei_D, 95.0, 85.75, 0.766; GCF_018736105.1, s__Bradyrhizobium sp018736105, 95.0, 85.08, 0.69; GCF_900129425.1, s__Bradyrhizobium erythrophlei_C, 95.0, 84.49, 0.716; GCF_900141755.1, s__Bradyrhizobium lablabi_A, 95.0, 84.22, 0.734; GCA_001464035.1, s__Bradyrhizobium sp001464035, 95.0, 83…	67.77	11	0.98063	Genome not assigned to closest species as it falls outside its pre-defined ANI radius
MAG_20110700_S2M_mb2.34~NODE_3220_length_8504_cov_3.956800	Virus_QGNH01001765.1	7679.59	20110700_S2M_mb2.34	1.93003	Virus_QGNH01001765.1	EMERGEV2_20110700_S2M_mb2.34	d__Bacteria;p__Pseudomonadota;c__Alphaproteobacteria;o__Rhizobiales;f__Xanthobacteraceae;g__Bradyrhizobium;s__	NA	NA	NA	NA	NA	NA	NA	NA	NA	NA	d__Bacteria;p__Pseudomonadota;c__Alphaproteobacteria;o__Rhizobiales;f__Xanthobacteraceae;g__Bradyrhizobium;s__	taxonomic classification defined by topology and ANI	classification based on placement in class-level tree	GCA_017881085.1, s__Bradyrhizobium sp017881085, 95.0, 85.94, 0.672; GCF_900129505.1, s__Bradyrhizobium erythrophlei_D, 95.0, 85.75, 0.766; GCF_018736105.1, s__Bradyrhizobium sp018736105, 95.0, 85.08, 0.69; GCF_900129425.1, s__Bradyrhizobium erythrophlei_C, 95.0, 84.49, 0.716; GCF_900141755.1, s__Bradyrhizobium lablabi_A, 95.0, 84.22, 0.734; GCA_001464035.1, s__Bradyrhizobium sp001464035, 95.0, 83…	67.77	11	0.98063	Genome not assigned to closest species as it falls outside its pre-defined ANI radius
MAG_20110700_S2M_mb2.34~NODE_3258_length_8425_cov_3.876225	Virus_QGNH01001699.1	1222.65	20110700_S2M_mb2.34	-0.0550932	Virus_QGNH01001699.1	EMERGEV2_20110700_S2M_mb2.34	d__Bacteria;p__Pseudomonadota;c__Alphaproteobacteria;o__Rhizobiales;f__Xanthobacteraceae;g__Bradyrhizobium;s__	NA	NA	NA	NA	NA	NA	NA	NA	NA	NA	d__Bacteria;p__Pseudomonadota;c__Alphaproteobacteria;o__Rhizobiales;f__Xanthobacteraceae;g__Bradyrhizobium;s__	taxonomic classification defined by topology and ANI	classification based on placement in class-level tree	GCA_017881085.1, s__Bradyrhizobium sp017881085, 95.0, 85.94, 0.672; GCF_900129505.1, s__Bradyrhizobium erythrophlei_D, 95.0, 85.75, 0.766; GCF_018736105.1, s__Bradyrhizobium sp018736105, 95.0, 85.08, 0.69; GCF_900129425.1, s__Bradyrhizobium erythrophlei_C, 95.0, 84.49, 0.716; GCF_900141755.1, s__Bradyrhizobium lablabi_A, 95.0, 84.22, 0.734; GCA_001464035.1, s__Bradyrhizobium sp001464035, 95.0, 83…	67.77	11	0.98063	Genome not assigned to closest species as it falls outside its pre-defined ANI radius
MAG_20110700_S2M_mb2.34~NODE_3264_length_8416_cov_3.888530	Virus_20140700_S12.VIRSorter_NODE_1795_length_15395_cov_9_255541-cat_2	113.641	20110700_S2M_mb2.34	-0.396047	Virus_20140700_S12.VIRSorter_NODE_1795_length_15395_cov_9_255541-cat_2	EMERGEV2_20110700_S2M_mb2.34	d__Bacteria;p__Pseudomonadota;c__Alphaproteobacteria;o__Rhizobiales;f__Xanthobacteraceae;g__Bradyrhizobium;s__	NA	NA	NA	NA	NA	NA	NA	NA	NA	NA	d__Bacteria;p__Pseudomonadota;c__Alphaproteobacteria;o__Rhizobiales;f__Xanthobacteraceae;g__Bradyrhizobium;s__	taxonomic classification defined by topology and ANI	classification based on placement in class-level tree	GCA_017881085.1, s__Bradyrhizobium sp017881085, 95.0, 85.94, 0.672; GCF_900129505.1, s__Bradyrhizobium erythrophlei_D, 95.0, 85.75, 0.766; GCF_018736105.1, s__Bradyrhizobium sp018736105, 95.0, 85.08, 0.69; GCF_900129425.1, s__Bradyrhizobium erythrophlei_C, 95.0, 84.49, 0.716; GCF_900141755.1, s__Bradyrhizobium lablabi_A, 95.0, 84.22, 0.734; GCA_001464035.1, s__Bradyrhizobium sp001464035, 95.0, 83…	67.77	11	0.98063	Genome not assigned to closest species as it falls outside its pre-defined ANI radius
MAG_20110700_S2M_mb2.34~NODE_3501_length_7992_cov_3.374449	Virus_20110700_S2M.VIRSorter_NODE_66_length_74087_cov_5_883915-cat_2	77.6276	20110700_S2M_mb2.34	-0.407119	Virus_20110700_S2M.VIRSorter_NODE_66_length_74087_cov_5_883915-cat_2	EMERGEV2_20110700_S2M_mb2.34	d__Bacteria;p__Pseudomonadota;c__Alphaproteobacteria;o__Rhizobiales;f__Xanthobacteraceae;g__Bradyrhizobium;s__	NA	NA	NA	NA	NA	NA	NA	NA	NA	NA	d__Bacteria;p__Pseudomonadota;c__Alphaproteobacteria;o__Rhizobiales;f__Xanthobacteraceae;g__Bradyrhizobium;s__	taxonomic classification defined by topology and ANI	classification based on placement in class-level tree	GCA_017881085.1, s__Bradyrhizobium sp017881085, 95.0, 85.94, 0.672; GCF_900129505.1, s__Bradyrhizobium erythrophlei_D, 95.0, 85.75, 0.766; GCF_018736105.1, s__Bradyrhizobium sp018736105, 95.0, 85.08, 0.69; GCF_900129425.1, s__Bradyrhizobium erythrophlei_C, 95.0, 84.49, 0.716; GCF_900141755.1, s__Bradyrhizobium lablabi_A, 95.0, 84.22, 0.734; GCA_001464035.1, s__Bradyrhizobium sp001464035, 95.0, 83…	67.77	11	0.98063	Genome not assigned to closest species as it falls outside its pre-defined ANI radius
MAG_20110700_S2M_mb2.34~NODE_3729_length_7643_cov_3.342778	Virus_20111000_S3M.VIRSorter_NODE_334_length_22839_cov_24_701808-cat_2	87.4924	20110700_S2M_mb2.34	-0.404086	Virus_20111000_S3M.VIRSorter_NODE_334_length_22839_cov_24_701808-cat_2	EMERGEV2_20110700_S2M_mb2.34	d__Bacteria;p__Pseudomonadota;c__Alphaproteobacteria;o__Rhizobiales;f__Xanthobacteraceae;g__Bradyrhizobium;s__	NA	NA	NA	NA	NA	NA	NA	NA	NA	NA	d__Bacteria;p__Pseudomonadota;c__Alphaproteobacteria;o__Rhizobiales;f__Xanthobacteraceae;g__Bradyrhizobium;s__	taxonomic classification defined by topology and ANI	classification based on placement in class-level tree	GCA_017881085.1, s__Bradyrhizobium sp017881085, 95.0, 85.94, 0.672; GCF_900129505.1, s__Bradyrhizobium erythrophlei_D, 95.0, 85.75, 0.766; GCF_018736105.1, s__Bradyrhizobium sp018736105, 95.0, 85.08, 0.69; GCF_900129425.1, s__Bradyrhizobium erythrophlei_C, 95.0, 84.49, 0.716; GCF_900141755.1, s__Bradyrhizobium lablabi_A, 95.0, 84.22, 0.734; GCA_001464035.1, s__Bradyrhizobium sp001464035, 95.0, 83…	67.77	11	0.98063	Genome not assigned to closest species as it falls outside its pre-defined ANI radius
MAG_20110700_S2M_mb2.34~NODE_3755_length_7593_cov_3.999735	Virus_20130700_S2S.VIRSorter_NODE_175_length_43615_cov_8_776653-cat_2	2374.96	20110700_S2M_mb2.34	0.299173	Virus_20130700_S2S.VIRSorter_NODE_175_length_43615_cov_8_776653-cat_2	EMERGEV2_20110700_S2M_mb2.34	d__Bacteria;p__Pseudomonadota;c__Alphaproteobacteria;o__Rhizobiales;f__Xanthobacteraceae;g__Bradyrhizobium;s__	NA	NA	NA	NA	NA	NA	NA	NA	NA	NA	d__Bacteria;p__Pseudomonadota;c__Alphaproteobacteria;o__Rhizobiales;f__Xanthobacteraceae;g__Bradyrhizobium;s__	taxonomic classification defined by topology and ANI	classification based on placement in class-level tree	GCA_017881085.1, s__Bradyrhizobium sp017881085, 95.0, 85.94, 0.672; GCF_900129505.1, s__Bradyrhizobium erythrophlei_D, 95.0, 85.75, 0.766; GCF_018736105.1, s__Bradyrhizobium sp018736105, 95.0, 85.08, 0.69; GCF_900129425.1, s__Bradyrhizobium erythrophlei_C, 95.0, 84.49, 0.716; GCF_900141755.1, s__Bradyrhizobium lablabi_A, 95.0, 84.22, 0.734; GCA_001464035.1, s__Bradyrhizobium sp001464035, 95.0, 83…	67.77	11	0.98063	Genome not assigned to closest species as it falls outside its pre-defined ANI radius
MAG_20110700_S2M_mb2.34~NODE_4270_length_6934_cov_3.692979	Virus_QGNH01001499.1	196.128	20110700_S2M_mb2.34	-0.370688	Virus_QGNH01001499.1	EMERGEV2_20110700_S2M_mb2.34	d__Bacteria;p__Pseudomonadota;c__Alphaproteobacteria;o__Rhizobiales;f__Xanthobacteraceae;g__Bradyrhizobium;s__	NA	NA	NA	NA	NA	NA	NA	NA	NA	NA	d__Bacteria;p__Pseudomonadota;c__Alphaproteobacteria;o__Rhizobiales;f__Xanthobacteraceae;g__Bradyrhizobium;s__	taxonomic classification defined by topology and ANI	classification based on placement in class-level tree	GCA_017881085.1, s__Bradyrhizobium sp017881085, 95.0, 85.94, 0.672; GCF_900129505.1, s__Bradyrhizobium erythrophlei_D, 95.0, 85.75, 0.766; GCF_018736105.1, s__Bradyrhizobium sp018736105, 95.0, 85.08, 0.69; GCF_900129425.1, s__Bradyrhizobium erythrophlei_C, 95.0, 84.49, 0.716; GCF_900141755.1, s__Bradyrhizobium lablabi_A, 95.0, 84.22, 0.734; GCA_001464035.1, s__Bradyrhizobium sp001464035, 95.0, 83…	67.77	11	0.98063	Genome not assigned to closest species as it falls outside its pre-defined ANI radius
MAG_20110700_S2M_mb2.34~NODE_4410_length_6783_cov_3.232313	Virus_20130700_S2S.VIRSorter_NODE_175_length_43615_cov_8_776653-cat_2	128.531	20110700_S2M_mb2.34	-0.39147	Virus_20130700_S2S.VIRSorter_NODE_175_length_43615_cov_8_776653-cat_2	EMERGEV2_20110700_S2M_mb2.34	d__Bacteria;p__Pseudomonadota;c__Alphaproteobacteria;o__Rhizobiales;f__Xanthobacteraceae;g__Bradyrhizobium;s__	NA	NA	NA	NA	NA	NA	NA	NA	NA	NA	d__Bacteria;p__Pseudomonadota;c__Alphaproteobacteria;o__Rhizobiales;f__Xanthobacteraceae;g__Bradyrhizobium;s__	taxonomic classification defined by topology and ANI	classification based on placement in class-level tree	GCA_017881085.1, s__Bradyrhizobium sp017881085, 95.0, 85.94, 0.672; GCF_900129505.1, s__Bradyrhizobium erythrophlei_D, 95.0, 85.75, 0.766; GCF_018736105.1, s__Bradyrhizobium sp018736105, 95.0, 85.08, 0.69; GCF_900129425.1, s__Bradyrhizobium erythrophlei_C, 95.0, 84.49, 0.716; GCF_900141755.1, s__Bradyrhizobium lablabi_A, 95.0, 84.22, 0.734; GCA_001464035.1, s__Bradyrhizobium sp001464035, 95.0, 83…	67.77	11	0.98063	Genome not assigned to closest species as it falls outside its pre-defined ANI radius
MAG_20110700_S2M_mb2.34~NODE_4621_length_6566_cov_3.546460	Virus_20150700_S21.VIRSorter_NODE_1690_length_9540_cov_5_478018-cat_2	5702.27	20110700_S2M_mb2.34	1.32212	Virus_20150700_S21.VIRSorter_NODE_1690_length_9540_cov_5_478018-cat_2	EMERGEV2_20110700_S2M_mb2.34	d__Bacteria;p__Pseudomonadota;c__Alphaproteobacteria;o__Rhizobiales;f__Xanthobacteraceae;g__Bradyrhizobium;s__	NA	NA	NA	NA	NA	NA	NA	NA	NA	NA	d__Bacteria;p__Pseudomonadota;c__Alphaproteobacteria;o__Rhizobiales;f__Xanthobacteraceae;g__Bradyrhizobium;s__	taxonomic classification defined by topology and ANI	classification based on placement in class-level tree	GCA_017881085.1, s__Bradyrhizobium sp017881085, 95.0, 85.94, 0.672; GCF_900129505.1, s__Bradyrhizobium erythrophlei_D, 95.0, 85.75, 0.766; GCF_018736105.1, s__Bradyrhizobium sp018736105, 95.0, 85.08, 0.69; GCF_900129425.1, s__Bradyrhizobium erythrophlei_C, 95.0, 84.49, 0.716; GCF_900141755.1, s__Bradyrhizobium lablabi_A, 95.0, 84.22, 0.734; GCA_001464035.1, s__Bradyrhizobium sp001464035, 95.0, 83…	67.77	11	0.98063	Genome not assigned to closest species as it falls outside its pre-defined ANI radius
MAG_20110700_S2M_mb2.34~NODE_4759_length_6420_cov_4.079654	Virus_QGNH01001765.1	10599.3	20110700_S2M_mb2.34	2.82767	Virus_QGNH01001765.1	EMERGEV2_20110700_S2M_mb2.34	d__Bacteria;p__Pseudomonadota;c__Alphaproteobacteria;o__Rhizobiales;f__Xanthobacteraceae;g__Bradyrhizobium;s__	NA	NA	NA	NA	NA	NA	NA	NA	NA	NA	d__Bacteria;p__Pseudomonadota;c__Alphaproteobacteria;o__Rhizobiales;f__Xanthobacteraceae;g__Bradyrhizobium;s__	taxonomic classification defined by topology and ANI	classification based on placement in class-level tree	GCA_017881085.1, s__Bradyrhizobium sp017881085, 95.0, 85.94, 0.672; GCF_900129505.1, s__Bradyrhizobium erythrophlei_D, 95.0, 85.75, 0.766; GCF_018736105.1, s__Bradyrhizobium sp018736105, 95.0, 85.08, 0.69; GCF_900129425.1, s__Bradyrhizobium erythrophlei_C, 95.0, 84.49, 0.716; GCF_900141755.1, s__Bradyrhizobium lablabi_A, 95.0, 84.22, 0.734; GCA_001464035.1, s__Bradyrhizobium sp001464035, 95.0, 83…	67.77	11	0.98063	Genome not assigned to closest species as it falls outside its pre-defined ANI radius
MAG_20110700_S2M_mb2.34~NODE_5797_length_5602_cov_3.126555	Virus_20110700_S2M.VIRSorter_NODE_66_length_74087_cov_5_883915-cat_2	1637.76	20110700_S2M_mb2.34	0.0725277	Virus_20110700_S2M.VIRSorter_NODE_66_length_74087_cov_5_883915-cat_2	EMERGEV2_20110700_S2M_mb2.34	d__Bacteria;p__Pseudomonadota;c__Alphaproteobacteria;o__Rhizobiales;f__Xanthobacteraceae;g__Bradyrhizobium;s__	NA	NA	NA	NA	NA	NA	NA	NA	NA	NA	d__Bacteria;p__Pseudomonadota;c__Alphaproteobacteria;o__Rhizobiales;f__Xanthobacteraceae;g__Bradyrhizobium;s__	taxonomic classification defined by topology and ANI	classification based on placement in class-level tree	GCA_017881085.1, s__Bradyrhizobium sp017881085, 95.0, 85.94, 0.672; GCF_900129505.1, s__Bradyrhizobium erythrophlei_D, 95.0, 85.75, 0.766; GCF_018736105.1, s__Bradyrhizobium sp018736105, 95.0, 85.08, 0.69; GCF_900129425.1, s__Bradyrhizobium erythrophlei_C, 95.0, 84.49, 0.716; GCF_900141755.1, s__Bradyrhizobium lablabi_A, 95.0, 84.22, 0.734; GCA_001464035.1, s__Bradyrhizobium sp001464035, 95.0, 83…	67.77	11	0.98063	Genome not assigned to closest species as it falls outside its pre-defined ANI radius
MAG_20110700_S2M_mb2.34~NODE_6034_length_5455_cov_3.312593	Virus_20140700_S31.VIRSorter_NODE_980_length_17169_cov_6_167699-cat_2	295.382	20110700_S2M_mb2.34	-0.340173	Virus_20140700_S31.VIRSorter_NODE_980_length_17169_cov_6_167699-cat_2	EMERGEV2_20110700_S2M_mb2.34	d__Bacteria;p__Pseudomonadota;c__Alphaproteobacteria;o__Rhizobiales;f__Xanthobacteraceae;g__Bradyrhizobium;s__	NA	NA	NA	NA	NA	NA	NA	NA	NA	NA	d__Bacteria;p__Pseudomonadota;c__Alphaproteobacteria;o__Rhizobiales;f__Xanthobacteraceae;g__Bradyrhizobium;s__	taxonomic classification defined by topology and ANI	classification based on placement in class-level tree	GCA_017881085.1, s__Bradyrhizobium sp017881085, 95.0, 85.94, 0.672; GCF_900129505.1, s__Bradyrhizobium erythrophlei_D, 95.0, 85.75, 0.766; GCF_018736105.1, s__Bradyrhizobium sp018736105, 95.0, 85.08, 0.69; GCF_900129425.1, s__Bradyrhizobium erythrophlei_C, 95.0, 84.49, 0.716; GCF_900141755.1, s__Bradyrhizobium lablabi_A, 95.0, 84.22, 0.734; GCA_001464035.1, s__Bradyrhizobium sp001464035, 95.0, 83…	67.77	11	0.98063	Genome not assigned to closest species as it falls outside its pre-defined ANI radius
MAG_20110700_S2M_mb2.34~NODE_6167_length_5380_cov_3.219343	Virus_QGNH01001900.1	371.2	20110700_S2M_mb2.34	-0.316863	Virus_QGNH01001900.1	EMERGEV2_20110700_S2M_mb2.34	d__Bacteria;p__Pseudomonadota;c__Alphaproteobacteria;o__Rhizobiales;f__Xanthobacteraceae;g__Bradyrhizobium;s__	NA	NA	NA	NA	NA	NA	NA	NA	NA	NA	d__Bacteria;p__Pseudomonadota;c__Alphaproteobacteria;o__Rhizobiales;f__Xanthobacteraceae;g__Bradyrhizobium;s__	taxonomic classification defined by topology and ANI	classification based on placement in class-level tree	GCA_017881085.1, s__Bradyrhizobium sp017881085, 95.0, 85.94, 0.672; GCF_900129505.1, s__Bradyrhizobium erythrophlei_D, 95.0, 85.75, 0.766; GCF_018736105.1, s__Bradyrhizobium sp018736105, 95.0, 85.08, 0.69; GCF_900129425.1, s__Bradyrhizobium erythrophlei_C, 95.0, 84.49, 0.716; GCF_900141755.1, s__Bradyrhizobium lablabi_A, 95.0, 84.22, 0.734; GCA_001464035.1, s__Bradyrhizobium sp001464035, 95.0, 83…	67.77	11	0.98063	Genome not assigned to closest species as it falls outside its pre-defined ANI radius
MAG_20110700_S2M_mb2.34~NODE_9381_length_4073_cov_3.294425	Virus_20110700_S2M.VIRSorter_NODE_66_length_74087_cov_5_883915-cat_2	214.423	20110700_S2M_mb2.34	-0.365063	Virus_20110700_S2M.VIRSorter_NODE_66_length_74087_cov_5_883915-cat_2	EMERGEV2_20110700_S2M_mb2.34	d__Bacteria;p__Pseudomonadota;c__Alphaproteobacteria;o__Rhizobiales;f__Xanthobacteraceae;g__Bradyrhizobium;s__	NA	NA	NA	NA	NA	NA	NA	NA	NA	NA	d__Bacteria;p__Pseudomonadota;c__Alphaproteobacteria;o__Rhizobiales;f__Xanthobacteraceae;g__Bradyrhizobium;s__	taxonomic classification defined by topology and ANI	classification based on placement in class-level tree	GCA_017881085.1, s__Bradyrhizobium sp017881085, 95.0, 85.94, 0.672; GCF_900129505.1, s__Bradyrhizobium erythrophlei_D, 95.0, 85.75, 0.766; GCF_018736105.1, s__Bradyrhizobium sp018736105, 95.0, 85.08, 0.69; GCF_900129425.1, s__Bradyrhizobium erythrophlei_C, 95.0, 84.49, 0.716; GCF_900141755.1, s__Bradyrhizobium lablabi_A, 95.0, 84.22, 0.734; GCA_001464035.1, s__Bradyrhizobium sp001464035, 95.0, 83…	67.77	11	0.98063	Genome not assigned to closest species as it falls outside its pre-defined ANI radius
MAG_20110700_S2M_mb2.34~NODE_10793_length_3696_cov_4.141445	Virus_QGNH01001713.1	427.259	20110700_S2M_mb2.34	-0.299629	Virus_QGNH01001713.1	EMERGEV2_20110700_S2M_mb2.34	d__Bacteria;p__Pseudomonadota;c__Alphaproteobacteria;o__Rhizobiales;f__Xanthobacteraceae;g__Bradyrhizobium;s__	NA	NA	NA	NA	NA	NA	NA	NA	NA	NA	d__Bacteria;p__Pseudomonadota;c__Alphaproteobacteria;o__Rhizobiales;f__Xanthobacteraceae;g__Bradyrhizobium;s__	taxonomic classification defined by topology and ANI	classification based on placement in class-level tree	GCA_017881085.1, s__Bradyrhizobium sp017881085, 95.0, 85.94, 0.672; GCF_900129505.1, s__Bradyrhizobium erythrophlei_D, 95.0, 85.75, 0.766; GCF_018736105.1, s__Bradyrhizobium sp018736105, 95.0, 85.08, 0.69; GCF_900129425.1, s__Bradyrhizobium erythrophlei_C, 95.0, 84.49, 0.716; GCF_900141755.1, s__Bradyrhizobium lablabi_A, 95.0, 84.22, 0.734; GCA_001464035.1, s__Bradyrhizobium sp001464035, 95.0, 83…	67.77	11	0.98063	Genome not assigned to closest species as it falls outside its pre-defined ANI radius
MAG_20110700_S2M_mb2.34~NODE_13332_length_3211_cov_3.813054	Virus_20170700_S31.VIRSorter_NODE_3789_length_6414_cov_4_270483-cat_2	476.814	20110700_S2M_mb2.34	-0.284393	Virus_20170700_S31.VIRSorter_NODE_3789_length_6414_cov_4_270483-cat_2	EMERGEV2_20110700_S2M_mb2.34	d__Bacteria;p__Pseudomonadota;c__Alphaproteobacteria;o__Rhizobiales;f__Xanthobacteraceae;g__Bradyrhizobium;s__	NA	NA	NA	NA	NA	NA	NA	NA	NA	NA	d__Bacteria;p__Pseudomonadota;c__Alphaproteobacteria;o__Rhizobiales;f__Xanthobacteraceae;g__Bradyrhizobium;s__	taxonomic classification defined by topology and ANI	classification based on placement in class-level tree	GCA_017881085.1, s__Bradyrhizobium sp017881085, 95.0, 85.94, 0.672; GCF_900129505.1, s__Bradyrhizobium erythrophlei_D, 95.0, 85.75, 0.766; GCF_018736105.1, s__Bradyrhizobium sp018736105, 95.0, 85.08, 0.69; GCF_900129425.1, s__Bradyrhizobium erythrophlei_C, 95.0, 84.49, 0.716; GCF_900141755.1, s__Bradyrhizobium lablabi_A, 95.0, 84.22, 0.734; GCA_001464035.1, s__Bradyrhizobium sp001464035, 95.0, 83…	67.77	11	0.98063	Genome not assigned to closest species as it falls outside its pre-defined ANI radius
MAG_20110700_S2M_mb2.34~NODE_14223_length_3077_cov_3.716744	Virus_20140700_S11.VIRSorter_NODE_370_length_30372_cov_9_061846-cat_2	188.021	20110700_S2M_mb2.34	-0.37318	Virus_20140700_S11.VIRSorter_NODE_370_length_30372_cov_9_061846-cat_2	EMERGEV2_20110700_S2M_mb2.34	d__Bacteria;p__Pseudomonadota;c__Alphaproteobacteria;o__Rhizobiales;f__Xanthobacteraceae;g__Bradyrhizobium;s__	NA	NA	NA	NA	NA	NA	NA	NA	NA	NA	d__Bacteria;p__Pseudomonadota;c__Alphaproteobacteria;o__Rhizobiales;f__Xanthobacteraceae;g__Bradyrhizobium;s__	taxonomic classification defined by topology and ANI	classification based on placement in class-level tree	GCA_017881085.1, s__Bradyrhizobium sp017881085, 95.0, 85.94, 0.672; GCF_900129505.1, s__Bradyrhizobium erythrophlei_D, 95.0, 85.75, 0.766; GCF_018736105.1, s__Bradyrhizobium sp018736105, 95.0, 85.08, 0.69; GCF_900129425.1, s__Bradyrhizobium erythrophlei_C, 95.0, 84.49, 0.716; GCF_900141755.1, s__Bradyrhizobium lablabi_A, 95.0, 84.22, 0.734; GCA_001464035.1, s__Bradyrhizobium sp001464035, 95.0, 83…	67.77	11	0.98063	Genome not assigned to closest species as it falls outside its pre-defined ANI radius
MAG_20110700_S2M_mb2.34~NODE_15147_length_2964_cov_3.052595	Virus_20130700_S2X.VIRSorter_NODE_3_length_197518_cov_59_067982-cat_2	755.543	20110700_S2M_mb2.34	-0.198701	Virus_20130700_S2X.VIRSorter_NODE_3_length_197518_cov_59_067982-cat_2	EMERGEV2_20110700_S2M_mb2.34	d__Bacteria;p__Pseudomonadota;c__Alphaproteobacteria;o__Rhizobiales;f__Xanthobacteraceae;g__Bradyrhizobium;s__	NA	NA	NA	NA	NA	NA	NA	NA	NA	NA	d__Bacteria;p__Pseudomonadota;c__Alphaproteobacteria;o__Rhizobiales;f__Xanthobacteraceae;g__Bradyrhizobium;s__	taxonomic classification defined by topology and ANI	classification based on placement in class-level tree	GCA_017881085.1, s__Bradyrhizobium sp017881085, 95.0, 85.94, 0.672; GCF_900129505.1, s__Bradyrhizobium erythrophlei_D, 95.0, 85.75, 0.766; GCF_018736105.1, s__Bradyrhizobium sp018736105, 95.0, 85.08, 0.69; GCF_900129425.1, s__Bradyrhizobium erythrophlei_C, 95.0, 84.49, 0.716; GCF_900141755.1, s__Bradyrhizobium lablabi_A, 95.0, 84.22, 0.734; GCA_001464035.1, s__Bradyrhizobium sp001464035, 95.0, 83…	67.77	11	0.98063	Genome not assigned to closest species as it falls outside its pre-defined ANI radius
MAG_20110700_S2M_mb2.34~NODE_18383_length_2618_cov_3.030043	Virus_20140700_S11.VIRSorter_NODE_134_length_52274_cov_13_341006-cat_2	231.485	20110700_S2M_mb2.34	-0.359817	Virus_20140700_S11.VIRSorter_NODE_134_length_52274_cov_13_341006-cat_2	EMERGEV2_20110700_S2M_mb2.34	d__Bacteria;p__Pseudomonadota;c__Alphaproteobacteria;o__Rhizobiales;f__Xanthobacteraceae;g__Bradyrhizobium;s__	NA	NA	NA	NA	NA	NA	NA	NA	NA	NA	d__Bacteria;p__Pseudomonadota;c__Alphaproteobacteria;o__Rhizobiales;f__Xanthobacteraceae;g__Bradyrhizobium;s__	taxonomic classification defined by topology and ANI	classification based on placement in class-level tree	GCA_017881085.1, s__Bradyrhizobium sp017881085, 95.0, 85.94, 0.672; GCF_900129505.1, s__Bradyrhizobium erythrophlei_D, 95.0, 85.75, 0.766; GCF_018736105.1, s__Bradyrhizobium sp018736105, 95.0, 85.08, 0.69; GCF_900129425.1, s__Bradyrhizobium erythrophlei_C, 95.0, 84.49, 0.716; GCF_900141755.1, s__Bradyrhizobium lablabi_A, 95.0, 84.22, 0.734; GCA_001464035.1, s__Bradyrhizobium sp001464035, 95.0, 83…	67.77	11	0.98063	Genome not assigned to closest species as it falls outside its pre-defined ANI radius
MAG_20110700_S2M_mb2.34~NODE_19156_length_2553_cov_4.155324	Virus_20120700_S1D.VIRSorter_NODE_12872_length_20221_cov_35_286770-cat_2	723.149	20110700_S2M_mb2.34	-0.20866	Virus_20120700_S1D.VIRSorter_NODE_12872_length_20221_cov_35_286770-cat_2	EMERGEV2_20110700_S2M_mb2.34	d__Bacteria;p__Pseudomonadota;c__Alphaproteobacteria;o__Rhizobiales;f__Xanthobacteraceae;g__Bradyrhizobium;s__	NA	NA	NA	NA	NA	NA	NA	NA	NA	NA	d__Bacteria;p__Pseudomonadota;c__Alphaproteobacteria;o__Rhizobiales;f__Xanthobacteraceae;g__Bradyrhizobium;s__	taxonomic classification defined by topology and ANI	classification based on placement in class-level tree	GCA_017881085.1, s__Bradyrhizobium sp017881085, 95.0, 85.94, 0.672; GCF_900129505.1, s__Bradyrhizobium erythrophlei_D, 95.0, 85.75, 0.766; GCF_018736105.1, s__Bradyrhizobium sp018736105, 95.0, 85.08, 0.69; GCF_900129425.1, s__Bradyrhizobium erythrophlei_C, 95.0, 84.49, 0.716; GCF_900141755.1, s__Bradyrhizobium lablabi_A, 95.0, 84.22, 0.734; GCA_001464035.1, s__Bradyrhizobium sp001464035, 95.0, 83…	67.77	11	0.98063	Genome not assigned to closest species as it falls outside its pre-defined ANI radius
MAG_20110700_S3M_mb2.13~NODE_11_length_154199_cov_9.069733	Virus_20110600_S3D.VIRSorter_NODE_78_length_62588_cov_30_423728-cat_2	154.713	20110700_S3M_mb2.13	-0.38342	Virus_20110600_S3D.VIRSorter_NODE_78_length_62588_cov_30_423728-cat_2	EMERGEV2_20110700_S3M_mb2.13	d__Bacteria;p__Acidobacteriota;c__Terriglobia;o__Terriglobales;f__Koribacteraceae;g__Bog-257;s__Bog-257 sp003165795	GCA_003165795.1	95	d__Bacteria;p__Acidobacteriota;c__Terriglobia;o__Terriglobales;f__Koribacteraceae;g__Bog-257;s__Bog-257 sp003165795	99.91	0.92	GCA_003165795.1	95	d__Bacteria;p__Acidobacteriota;c__Terriglobia;o__Terriglobales;f__Koribacteraceae;g__Bog-257;s__Bog-257 sp003165795	99.91	0.92	d__Bacteria;p__Acidobacteriota;c__Terriglobia;o__Terriglobales;f__Koribacteraceae;g__Bog-257;s__	taxonomic classification defined by topology and ANI	topological placement and ANI have congruent species assignments	GCA_003135315.1, s__Bog-257 sp003135315, 95.0, 79.53, 0.401; GCA_003160215.1, s__Bog-257 sp003160215, 95.0, 79.24, 0.376; GCA_003151335.1, s__Bog-257 sp003151335, 95.0, 78.94, 0.357; GCA_003152695.1, s__Bog-257 sp003152695, 95.0, 78.9, 0.363; GCA_003151875.1, s__Bog-257 sp003151875, 95.0, 78.76, 0.396; GCA_003135475.1, s__Bog-257 sp003135475, 95.0, 78.42, 0.369	93.58	11	NA	NA
MAG_20110700_S3M_mb2.13~NODE_11_length_154199_cov_9.069733	Virus_20130700_S3X.VIRSorter_NODE_1923_length_11284_cov_4_618310-cat_2	437.008	20110700_S3M_mb2.13	-0.296631	Virus_20130700_S3X.VIRSorter_NODE_1923_length_11284_cov_4_618310-cat_2	EMERGEV2_20110700_S3M_mb2.13	d__Bacteria;p__Acidobacteriota;c__Terriglobia;o__Terriglobales;f__Koribacteraceae;g__Bog-257;s__Bog-257 sp003165795	GCA_003165795.1	95	d__Bacteria;p__Acidobacteriota;c__Terriglobia;o__Terriglobales;f__Koribacteraceae;g__Bog-257;s__Bog-257 sp003165795	99.91	0.92	GCA_003165795.1	95	d__Bacteria;p__Acidobacteriota;c__Terriglobia;o__Terriglobales;f__Koribacteraceae;g__Bog-257;s__Bog-257 sp003165795	99.91	0.92	d__Bacteria;p__Acidobacteriota;c__Terriglobia;o__Terriglobales;f__Koribacteraceae;g__Bog-257;s__	taxonomic classification defined by topology and ANI	topological placement and ANI have congruent species assignments	GCA_003135315.1, s__Bog-257 sp003135315, 95.0, 79.53, 0.401; GCA_003160215.1, s__Bog-257 sp003160215, 95.0, 79.24, 0.376; GCA_003151335.1, s__Bog-257 sp003151335, 95.0, 78.94, 0.357; GCA_003152695.1, s__Bog-257 sp003152695, 95.0, 78.9, 0.363; GCA_003151875.1, s__Bog-257 sp003151875, 95.0, 78.76, 0.396; GCA_003135475.1, s__Bog-257 sp003135475, 95.0, 78.42, 0.369	93.58	11	NA	NA
MAG_20110700_S3M_mb2.13~NODE_11_length_154199_cov_9.069733	Virus_20140700_S22.VIRSorter_NODE_7183_length_6334_cov_5_662048-cat_2	233.276	20110700_S3M_mb2.13	-0.359267	Virus_20140700_S22.VIRSorter_NODE_7183_length_6334_cov_5_662048-cat_2	EMERGEV2_20110700_S3M_mb2.13	d__Bacteria;p__Acidobacteriota;c__Terriglobia;o__Terriglobales;f__Koribacteraceae;g__Bog-257;s__Bog-257 sp003165795	GCA_003165795.1	95	d__Bacteria;p__Acidobacteriota;c__Terriglobia;o__Terriglobales;f__Koribacteraceae;g__Bog-257;s__Bog-257 sp003165795	99.91	0.92	GCA_003165795.1	95	d__Bacteria;p__Acidobacteriota;c__Terriglobia;o__Terriglobales;f__Koribacteraceae;g__Bog-257;s__Bog-257 sp003165795	99.91	0.92	d__Bacteria;p__Acidobacteriota;c__Terriglobia;o__Terriglobales;f__Koribacteraceae;g__Bog-257;s__	taxonomic classification defined by topology and ANI	topological placement and ANI have congruent species assignments	GCA_003135315.1, s__Bog-257 sp003135315, 95.0, 79.53, 0.401; GCA_003160215.1, s__Bog-257 sp003160215, 95.0, 79.24, 0.376; GCA_003151335.1, s__Bog-257 sp003151335, 95.0, 78.94, 0.357; GCA_003152695.1, s__Bog-257 sp003152695, 95.0, 78.9, 0.363; GCA_003151875.1, s__Bog-257 sp003151875, 95.0, 78.76, 0.396; GCA_003135475.1, s__Bog-257 sp003135475, 95.0, 78.42, 0.369	93.58	11	NA	NA
MAG_20110700_S3M_mb2.13~NODE_38_length_118152_cov_8.752187	Virus_20110600_S3D.VIRSorter_NODE_78_length_62588_cov_30_423728-cat_2	928.209	20110700_S3M_mb2.13	-0.145616	Virus_20110600_S3D.VIRSorter_NODE_78_length_62588_cov_30_423728-cat_2	EMERGEV2_20110700_S3M_mb2.13	d__Bacteria;p__Acidobacteriota;c__Terriglobia;o__Terriglobales;f__Koribacteraceae;g__Bog-257;s__Bog-257 sp003165795	GCA_003165795.1	95	d__Bacteria;p__Acidobacteriota;c__Terriglobia;o__Terriglobales;f__Koribacteraceae;g__Bog-257;s__Bog-257 sp003165795	99.91	0.92	GCA_003165795.1	95	d__Bacteria;p__Acidobacteriota;c__Terriglobia;o__Terriglobales;f__Koribacteraceae;g__Bog-257;s__Bog-257 sp003165795	99.91	0.92	d__Bacteria;p__Acidobacteriota;c__Terriglobia;o__Terriglobales;f__Koribacteraceae;g__Bog-257;s__	taxonomic classification defined by topology and ANI	topological placement and ANI have congruent species assignments	GCA_003135315.1, s__Bog-257 sp003135315, 95.0, 79.53, 0.401; GCA_003160215.1, s__Bog-257 sp003160215, 95.0, 79.24, 0.376; GCA_003151335.1, s__Bog-257 sp003151335, 95.0, 78.94, 0.357; GCA_003152695.1, s__Bog-257 sp003152695, 95.0, 78.9, 0.363; GCA_003151875.1, s__Bog-257 sp003151875, 95.0, 78.76, 0.396; GCA_003135475.1, s__Bog-257 sp003135475, 95.0, 78.42, 0.369	93.58	11	NA	NA
MAG_20110700_S3M_mb2.13~NODE_38_length_118152_cov_8.752187	Virus_20140700_S11.VIRSorter_NODE_297_length_34428_cov_5_638757-cat_2	67.1931	20110700_S3M_mb2.13	-0.410327	Virus_20140700_S11.VIRSorter_NODE_297_length_34428_cov_5_638757-cat_2	EMERGEV2_20110700_S3M_mb2.13	d__Bacteria;p__Acidobacteriota;c__Terriglobia;o__Terriglobales;f__Koribacteraceae;g__Bog-257;s__Bog-257 sp003165795	GCA_003165795.1	95	d__Bacteria;p__Acidobacteriota;c__Terriglobia;o__Terriglobales;f__Koribacteraceae;g__Bog-257;s__Bog-257 sp003165795	99.91	0.92	GCA_003165795.1	95	d__Bacteria;p__Acidobacteriota;c__Terriglobia;o__Terriglobales;f__Koribacteraceae;g__Bog-257;s__Bog-257 sp003165795	99.91	0.92	d__Bacteria;p__Acidobacteriota;c__Terriglobia;o__Terriglobales;f__Koribacteraceae;g__Bog-257;s__	taxonomic classification defined by topology and ANI	topological placement and ANI have congruent species assignments	GCA_003135315.1, s__Bog-257 sp003135315, 95.0, 79.53, 0.401; GCA_003160215.1, s__Bog-257 sp003160215, 95.0, 79.24, 0.376; GCA_003151335.1, s__Bog-257 sp003151335, 95.0, 78.94, 0.357; GCA_003152695.1, s__Bog-257 sp003152695, 95.0, 78.9, 0.363; GCA_003151875.1, s__Bog-257 sp003151875, 95.0, 78.76, 0.396; GCA_003135475.1, s__Bog-257 sp003135475, 95.0, 78.42, 0.369	93.58	11	NA	NA
MAG_20110700_S3M_mb2.13~NODE_38_length_118152_cov_8.752187	Virus_20130700_S3X.VIRSorter_NODE_1923_length_11284_cov_4_618310-cat_2	622.094	20110700_S3M_mb2.13	-0.239728	Virus_20130700_S3X.VIRSorter_NODE_1923_length_11284_cov_4_618310-cat_2	EMERGEV2_20110700_S3M_mb2.13	d__Bacteria;p__Acidobacteriota;c__Terriglobia;o__Terriglobales;f__Koribacteraceae;g__Bog-257;s__Bog-257 sp003165795	GCA_003165795.1	95	d__Bacteria;p__Acidobacteriota;c__Terriglobia;o__Terriglobales;f__Koribacteraceae;g__Bog-257;s__Bog-257 sp003165795	99.91	0.92	GCA_003165795.1	95	d__Bacteria;p__Acidobacteriota;c__Terriglobia;o__Terriglobales;f__Koribacteraceae;g__Bog-257;s__Bog-257 sp003165795	99.91	0.92	d__Bacteria;p__Acidobacteriota;c__Terriglobia;o__Terriglobales;f__Koribacteraceae;g__Bog-257;s__	taxonomic classification defined by topology and ANI	topological placement and ANI have congruent species assignments	GCA_003135315.1, s__Bog-257 sp003135315, 95.0, 79.53, 0.401; GCA_003160215.1, s__Bog-257 sp003160215, 95.0, 79.24, 0.376; GCA_003151335.1, s__Bog-257 sp003151335, 95.0, 78.94, 0.357; GCA_003152695.1, s__Bog-257 sp003152695, 95.0, 78.9, 0.363; GCA_003151875.1, s__Bog-257 sp003151875, 95.0, 78.76, 0.396; GCA_003135475.1, s__Bog-257 sp003135475, 95.0, 78.42, 0.369	93.58	11	NA	NA
MAG_20110700_S3M_mb2.13~NODE_38_length_118152_cov_8.752187	Virus_20140700_S22.VIRSorter_NODE_7183_length_6334_cov_5_662048-cat_2	1463.79	20110700_S3M_mb2.13	0.0190423	Virus_20140700_S22.VIRSorter_NODE_7183_length_6334_cov_5_662048-cat_2	EMERGEV2_20110700_S3M_mb2.13	d__Bacteria;p__Acidobacteriota;c__Terriglobia;o__Terriglobales;f__Koribacteraceae;g__Bog-257;s__Bog-257 sp003165795	GCA_003165795.1	95	d__Bacteria;p__Acidobacteriota;c__Terriglobia;o__Terriglobales;f__Koribacteraceae;g__Bog-257;s__Bog-257 sp003165795	99.91	0.92	GCA_003165795.1	95	d__Bacteria;p__Acidobacteriota;c__Terriglobia;o__Terriglobales;f__Koribacteraceae;g__Bog-257;s__Bog-257 sp003165795	99.91	0.92	d__Bacteria;p__Acidobacteriota;c__Terriglobia;o__Terriglobales;f__Koribacteraceae;g__Bog-257;s__	taxonomic classification defined by topology and ANI	topological placement and ANI have congruent species assignments	GCA_003135315.1, s__Bog-257 sp003135315, 95.0, 79.53, 0.401; GCA_003160215.1, s__Bog-257 sp003160215, 95.0, 79.24, 0.376; GCA_003151335.1, s__Bog-257 sp003151335, 95.0, 78.94, 0.357; GCA_003152695.1, s__Bog-257 sp003152695, 95.0, 78.9, 0.363; GCA_003151875.1, s__Bog-257 sp003151875, 95.0, 78.76, 0.396; GCA_003135475.1, s__Bog-257 sp003135475, 95.0, 78.42, 0.369	93.58	11	NA	NA
MAG_20110700_S3M_mb2.13~NODE_41_length_117363_cov_8.911472	Virus_20110600_S3D.VIRSorter_NODE_78_length_62588_cov_30_423728-cat_2	856.393	20110700_S3M_mb2.13	-0.167695	Virus_20110600_S3D.VIRSorter_NODE_78_length_62588_cov_30_423728-cat_2	EMERGEV2_20110700_S3M_mb2.13	d__Bacteria;p__Acidobacteriota;c__Terriglobia;o__Terriglobales;f__Koribacteraceae;g__Bog-257;s__Bog-257 sp003165795	GCA_003165795.1	95	d__Bacteria;p__Acidobacteriota;c__Terriglobia;o__Terriglobales;f__Koribacteraceae;g__Bog-257;s__Bog-257 sp003165795	99.91	0.92	GCA_003165795.1	95	d__Bacteria;p__Acidobacteriota;c__Terriglobia;o__Terriglobales;f__Koribacteraceae;g__Bog-257;s__Bog-257 sp003165795	99.91	0.92	d__Bacteria;p__Acidobacteriota;c__Terriglobia;o__Terriglobales;f__Koribacteraceae;g__Bog-257;s__	taxonomic classification defined by topology and ANI	topological placement and ANI have congruent species assignments	GCA_003135315.1, s__Bog-257 sp003135315, 95.0, 79.53, 0.401; GCA_003160215.1, s__Bog-257 sp003160215, 95.0, 79.24, 0.376; GCA_003151335.1, s__Bog-257 sp003151335, 95.0, 78.94, 0.357; GCA_003152695.1, s__Bog-257 sp003152695, 95.0, 78.9, 0.363; GCA_003151875.1, s__Bog-257 sp003151875, 95.0, 78.76, 0.396; GCA_003135475.1, s__Bog-257 sp003135475, 95.0, 78.42, 0.369	93.58	11	NA	NA
MAG_20110700_S3M_mb2.13~NODE_41_length_117363_cov_8.911472	Virus_20130700_S3X.VIRSorter_NODE_1923_length_11284_cov_4_618310-cat_2	311.216	20110700_S3M_mb2.13	-0.335305	Virus_20130700_S3X.VIRSorter_NODE_1923_length_11284_cov_4_618310-cat_2	EMERGEV2_20110700_S3M_mb2.13	d__Bacteria;p__Acidobacteriota;c__Terriglobia;o__Terriglobales;f__Koribacteraceae;g__Bog-257;s__Bog-257 sp003165795	GCA_003165795.1	95	d__Bacteria;p__Acidobacteriota;c__Terriglobia;o__Terriglobales;f__Koribacteraceae;g__Bog-257;s__Bog-257 sp003165795	99.91	0.92	GCA_003165795.1	95	d__Bacteria;p__Acidobacteriota;c__Terriglobia;o__Terriglobales;f__Koribacteraceae;g__Bog-257;s__Bog-257 sp003165795	99.91	0.92	d__Bacteria;p__Acidobacteriota;c__Terriglobia;o__Terriglobales;f__Koribacteraceae;g__Bog-257;s__	taxonomic classification defined by topology and ANI	topological placement and ANI have congruent species assignments	GCA_003135315.1, s__Bog-257 sp003135315, 95.0, 79.53, 0.401; GCA_003160215.1, s__Bog-257 sp003160215, 95.0, 79.24, 0.376; GCA_003151335.1, s__Bog-257 sp003151335, 95.0, 78.94, 0.357; GCA_003152695.1, s__Bog-257 sp003152695, 95.0, 78.9, 0.363; GCA_003151875.1, s__Bog-257 sp003151875, 95.0, 78.76, 0.396; GCA_003135475.1, s__Bog-257 sp003135475, 95.0, 78.42, 0.369	93.58	11	NA	NA
MAG_20110700_S3M_mb2.13~NODE_41_length_117363_cov_8.911472	Virus_20140700_S22.VIRSorter_NODE_7183_length_6334_cov_5_662048-cat_2	236.732	20110700_S3M_mb2.13	-0.358204	Virus_20140700_S22.VIRSorter_NODE_7183_length_6334_cov_5_662048-cat_2	EMERGEV2_20110700_S3M_mb2.13	d__Bacteria;p__Acidobacteriota;c__Terriglobia;o__Terriglobales;f__Koribacteraceae;g__Bog-257;s__Bog-257 sp003165795	GCA_003165795.1	95	d__Bacteria;p__Acidobacteriota;c__Terriglobia;o__Terriglobales;f__Koribacteraceae;g__Bog-257;s__Bog-257 sp003165795	99.91	0.92	GCA_003165795.1	95	d__Bacteria;p__Acidobacteriota;c__Terriglobia;o__Terriglobales;f__Koribacteraceae;g__Bog-257;s__Bog-257 sp003165795	99.91	0.92	d__Bacteria;p__Acidobacteriota;c__Terriglobia;o__Terriglobales;f__Koribacteraceae;g__Bog-257;s__	taxonomic classification defined by topology and ANI	topological placement and ANI have congruent species assignments	GCA_003135315.1, s__Bog-257 sp003135315, 95.0, 79.53, 0.401; GCA_003160215.1, s__Bog-257 sp003160215, 95.0, 79.24, 0.376; GCA_003151335.1, s__Bog-257 sp003151335, 95.0, 78.94, 0.357; GCA_003152695.1, s__Bog-257 sp003152695, 95.0, 78.9, 0.363; GCA_003151875.1, s__Bog-257 sp003151875, 95.0, 78.76, 0.396; GCA_003135475.1, s__Bog-257 sp003135475, 95.0, 78.42, 0.369	93.58	11	NA	NA
MAG_20110700_S3M_mb2.13~NODE_42_length_117218_cov_8.393443	Virus_20110600_S3D.VIRSorter_NODE_78_length_62588_cov_30_423728-cat_2	616.198	20110700_S3M_mb2.13	-0.241541	Virus_20110600_S3D.VIRSorter_NODE_78_length_62588_cov_30_423728-cat_2	EMERGEV2_20110700_S3M_mb2.13	d__Bacteria;p__Acidobacteriota;c__Terriglobia;o__Terriglobales;f__Koribacteraceae;g__Bog-257;s__Bog-257 sp003165795	GCA_003165795.1	95	d__Bacteria;p__Acidobacteriota;c__Terriglobia;o__Terriglobales;f__Koribacteraceae;g__Bog-257;s__Bog-257 sp003165795	99.91	0.92	GCA_003165795.1	95	d__Bacteria;p__Acidobacteriota;c__Terriglobia;o__Terriglobales;f__Koribacteraceae;g__Bog-257;s__Bog-257 sp003165795	99.91	0.92	d__Bacteria;p__Acidobacteriota;c__Terriglobia;o__Terriglobales;f__Koribacteraceae;g__Bog-257;s__	taxonomic classification defined by topology and ANI	topological placement and ANI have congruent species assignments	GCA_003135315.1, s__Bog-257 sp003135315, 95.0, 79.53, 0.401; GCA_003160215.1, s__Bog-257 sp003160215, 95.0, 79.24, 0.376; GCA_003151335.1, s__Bog-257 sp003151335, 95.0, 78.94, 0.357; GCA_003152695.1, s__Bog-257 sp003152695, 95.0, 78.9, 0.363; GCA_003151875.1, s__Bog-257 sp003151875, 95.0, 78.76, 0.396; GCA_003135475.1, s__Bog-257 sp003135475, 95.0, 78.42, 0.369	93.58	11	NA	NA
MAG_20110700_S3M_mb2.13~NODE_42_length_117218_cov_8.393443	Virus_20150700_E13.VIRSorter_NODE_130_length_40919_cov_18_335870-cat_2	82.1548	20110700_S3M_mb2.13	-0.405727	Virus_20150700_E13.VIRSorter_NODE_130_length_40919_cov_18_335870-cat_2	EMERGEV2_20110700_S3M_mb2.13	d__Bacteria;p__Acidobacteriota;c__Terriglobia;o__Terriglobales;f__Koribacteraceae;g__Bog-257;s__Bog-257 sp003165795	GCA_003165795.1	95	d__Bacteria;p__Acidobacteriota;c__Terriglobia;o__Terriglobales;f__Koribacteraceae;g__Bog-257;s__Bog-257 sp003165795	99.91	0.92	GCA_003165795.1	95	d__Bacteria;p__Acidobacteriota;c__Terriglobia;o__Terriglobales;f__Koribacteraceae;g__Bog-257;s__Bog-257 sp003165795	99.91	0.92	d__Bacteria;p__Acidobacteriota;c__Terriglobia;o__Terriglobales;f__Koribacteraceae;g__Bog-257;s__	taxonomic classification defined by topology and ANI	topological placement and ANI have congruent species assignments	GCA_003135315.1, s__Bog-257 sp003135315, 95.0, 79.53, 0.401; GCA_003160215.1, s__Bog-257 sp003160215, 95.0, 79.24, 0.376; GCA_003151335.1, s__Bog-257 sp003151335, 95.0, 78.94, 0.357; GCA_003152695.1, s__Bog-257 sp003152695, 95.0, 78.9, 0.363; GCA_003151875.1, s__Bog-257 sp003151875, 95.0, 78.76, 0.396; GCA_003135475.1, s__Bog-257 sp003135475, 95.0, 78.42, 0.369	93.58	11	NA	NA
MAG_20110700_S3M_mb2.13~NODE_42_length_117218_cov_8.393443	Virus_20140700_S22.VIRSorter_NODE_7183_length_6334_cov_5_662048-cat_2	78.616	20110700_S3M_mb2.13	-0.406815	Virus_20140700_S22.VIRSorter_NODE_7183_length_6334_cov_5_662048-cat_2	EMERGEV2_20110700_S3M_mb2.13	d__Bacteria;p__Acidobacteriota;c__Terriglobia;o__Terriglobales;f__Koribacteraceae;g__Bog-257;s__Bog-257 sp003165795	GCA_003165795.1	95	d__Bacteria;p__Acidobacteriota;c__Terriglobia;o__Terriglobales;f__Koribacteraceae;g__Bog-257;s__Bog-257 sp003165795	99.91	0.92	GCA_003165795.1	95	d__Bacteria;p__Acidobacteriota;c__Terriglobia;o__Terriglobales;f__Koribacteraceae;g__Bog-257;s__Bog-257 sp003165795	99.91	0.92	d__Bacteria;p__Acidobacteriota;c__Terriglobia;o__Terriglobales;f__Koribacteraceae;g__Bog-257;s__	taxonomic classification defined by topology and ANI	topological placement and ANI have congruent species assignments	GCA_003135315.1, s__Bog-257 sp003135315, 95.0, 79.53, 0.401; GCA_003160215.1, s__Bog-257 sp003160215, 95.0, 79.24, 0.376; GCA_003151335.1, s__Bog-257 sp003151335, 95.0, 78.94, 0.357; GCA_003152695.1, s__Bog-257 sp003152695, 95.0, 78.9, 0.363; GCA_003151875.1, s__Bog-257 sp003151875, 95.0, 78.76, 0.396; GCA_003135475.1, s__Bog-257 sp003135475, 95.0, 78.42, 0.369	93.58	11	NA	NA
MAG_20110700_S3M_mb2.13~NODE_44_length_116456_cov_8.955653	Virus_20110600_S3D.VIRSorter_NODE_78_length_62588_cov_30_423728-cat_2	849.781	20110700_S3M_mb2.13	-0.169728	Virus_20110600_S3D.VIRSorter_NODE_78_length_62588_cov_30_423728-cat_2	EMERGEV2_20110700_S3M_mb2.13	d__Bacteria;p__Acidobacteriota;c__Terriglobia;o__Terriglobales;f__Koribacteraceae;g__Bog-257;s__Bog-257 sp003165795	GCA_003165795.1	95	d__Bacteria;p__Acidobacteriota;c__Terriglobia;o__Terriglobales;f__Koribacteraceae;g__Bog-257;s__Bog-257 sp003165795	99.91	0.92	GCA_003165795.1	95	d__Bacteria;p__Acidobacteriota;c__Terriglobia;o__Terriglobales;f__Koribacteraceae;g__Bog-257;s__Bog-257 sp003165795	99.91	0.92	d__Bacteria;p__Acidobacteriota;c__Terriglobia;o__Terriglobales;f__Koribacteraceae;g__Bog-257;s__	taxonomic classification defined by topology and ANI	topological placement and ANI have congruent species assignments	GCA_003135315.1, s__Bog-257 sp003135315, 95.0, 79.53, 0.401; GCA_003160215.1, s__Bog-257 sp003160215, 95.0, 79.24, 0.376; GCA_003151335.1, s__Bog-257 sp003151335, 95.0, 78.94, 0.357; GCA_003152695.1, s__Bog-257 sp003152695, 95.0, 78.9, 0.363; GCA_003151875.1, s__Bog-257 sp003151875, 95.0, 78.76, 0.396; GCA_003135475.1, s__Bog-257 sp003135475, 95.0, 78.42, 0.369	93.58	11	NA	NA
MAG_20110700_S3M_mb2.13~NODE_44_length_116456_cov_8.955653	Virus_20130700_S3X.VIRSorter_NODE_1923_length_11284_cov_4_618310-cat_2	1221.94	20110700_S3M_mb2.13	-0.0553118	Virus_20130700_S3X.VIRSorter_NODE_1923_length_11284_cov_4_618310-cat_2	EMERGEV2_20110700_S3M_mb2.13	d__Bacteria;p__Acidobacteriota;c__Terriglobia;o__Terriglobales;f__Koribacteraceae;g__Bog-257;s__Bog-257 sp003165795	GCA_003165795.1	95	d__Bacteria;p__Acidobacteriota;c__Terriglobia;o__Terriglobales;f__Koribacteraceae;g__Bog-257;s__Bog-257 sp003165795	99.91	0.92	GCA_003165795.1	95	d__Bacteria;p__Acidobacteriota;c__Terriglobia;o__Terriglobales;f__Koribacteraceae;g__Bog-257;s__Bog-257 sp003165795	99.91	0.92	d__Bacteria;p__Acidobacteriota;c__Terriglobia;o__Terriglobales;f__Koribacteraceae;g__Bog-257;s__	taxonomic classification defined by topology and ANI	topological placement and ANI have congruent species assignments	GCA_003135315.1, s__Bog-257 sp003135315, 95.0, 79.53, 0.401; GCA_003160215.1, s__Bog-257 sp003160215, 95.0, 79.24, 0.376; GCA_003151335.1, s__Bog-257 sp003151335, 95.0, 78.94, 0.357; GCA_003152695.1, s__Bog-257 sp003152695, 95.0, 78.9, 0.363; GCA_003151875.1, s__Bog-257 sp003151875, 95.0, 78.76, 0.396; GCA_003135475.1, s__Bog-257 sp003135475, 95.0, 78.42, 0.369	93.58	11	NA	NA
MAG_20110700_S3M_mb2.13~NODE_44_length_116456_cov_8.955653	Virus_20140700_S22.VIRSorter_NODE_7183_length_6334_cov_5_662048-cat_2	2381.44	20110700_S3M_mb2.13	0.301165	Virus_20140700_S22.VIRSorter_NODE_7183_length_6334_cov_5_662048-cat_2	EMERGEV2_20110700_S3M_mb2.13	d__Bacteria;p__Acidobacteriota;c__Terriglobia;o__Terriglobales;f__Koribacteraceae;g__Bog-257;s__Bog-257 sp003165795	GCA_003165795.1	95	d__Bacteria;p__Acidobacteriota;c__Terriglobia;o__Terriglobales;f__Koribacteraceae;g__Bog-257;s__Bog-257 sp003165795	99.91	0.92	GCA_003165795.1	95	d__Bacteria;p__Acidobacteriota;c__Terriglobia;o__Terriglobales;f__Koribacteraceae;g__Bog-257;s__Bog-257 sp003165795	99.91	0.92	d__Bacteria;p__Acidobacteriota;c__Terriglobia;o__Terriglobales;f__Koribacteraceae;g__Bog-257;s__	taxonomic classification defined by topology and ANI	topological placement and ANI have congruent species assignments	GCA_003135315.1, s__Bog-257 sp003135315, 95.0, 79.53, 0.401; GCA_003160215.1, s__Bog-257 sp003160215, 95.0, 79.24, 0.376; GCA_003151335.1, s__Bog-257 sp003151335, 95.0, 78.94, 0.357; GCA_003152695.1, s__Bog-257 sp003152695, 95.0, 78.9, 0.363; GCA_003151875.1, s__Bog-257 sp003151875, 95.0, 78.76, 0.396; GCA_003135475.1, s__Bog-257 sp003135475, 95.0, 78.42, 0.369	93.58	11	NA	NA
MAG_20110700_S3M_mb2.13~NODE_51_length_112748_cov_8.394993	Virus_20110600_S3D.VIRSorter_NODE_78_length_62588_cov_30_423728-cat_2	389.892	20110700_S3M_mb2.13	-0.311117	Virus_20110600_S3D.VIRSorter_NODE_78_length_62588_cov_30_423728-cat_2	EMERGEV2_20110700_S3M_mb2.13	d__Bacteria;p__Acidobacteriota;c__Terriglobia;o__Terriglobales;f__Koribacteraceae;g__Bog-257;s__Bog-257 sp003165795	GCA_003165795.1	95	d__Bacteria;p__Acidobacteriota;c__Terriglobia;o__Terriglobales;f__Koribacteraceae;g__Bog-257;s__Bog-257 sp003165795	99.91	0.92	GCA_003165795.1	95	d__Bacteria;p__Acidobacteriota;c__Terriglobia;o__Terriglobales;f__Koribacteraceae;g__Bog-257;s__Bog-257 sp003165795	99.91	0.92	d__Bacteria;p__Acidobacteriota;c__Terriglobia;o__Terriglobales;f__Koribacteraceae;g__Bog-257;s__	taxonomic classification defined by topology and ANI	topological placement and ANI have congruent species assignments	GCA_003135315.1, s__Bog-257 sp003135315, 95.0, 79.53, 0.401; GCA_003160215.1, s__Bog-257 sp003160215, 95.0, 79.24, 0.376; GCA_003151335.1, s__Bog-257 sp003151335, 95.0, 78.94, 0.357; GCA_003152695.1, s__Bog-257 sp003152695, 95.0, 78.9, 0.363; GCA_003151875.1, s__Bog-257 sp003151875, 95.0, 78.76, 0.396; GCA_003135475.1, s__Bog-257 sp003135475, 95.0, 78.42, 0.369	93.58	11	NA	NA
MAG_20110700_S3M_mb2.13~NODE_51_length_112748_cov_8.394993	Virus_20110600_S1S.VIRSorter_NODE_172_length_34985_cov_12_717406-cat_2	211.031	20110700_S3M_mb2.13	-0.366106	Virus_20110600_S1S.VIRSorter_NODE_172_length_34985_cov_12_717406-cat_2	EMERGEV2_20110700_S3M_mb2.13	d__Bacteria;p__Acidobacteriota;c__Terriglobia;o__Terriglobales;f__Koribacteraceae;g__Bog-257;s__Bog-257 sp003165795	GCA_003165795.1	95	d__Bacteria;p__Acidobacteriota;c__Terriglobia;o__Terriglobales;f__Koribacteraceae;g__Bog-257;s__Bog-257 sp003165795	99.91	0.92	GCA_003165795.1	95	d__Bacteria;p__Acidobacteriota;c__Terriglobia;o__Terriglobales;f__Koribacteraceae;g__Bog-257;s__Bog-257 sp003165795	99.91	0.92	d__Bacteria;p__Acidobacteriota;c__Terriglobia;o__Terriglobales;f__Koribacteraceae;g__Bog-257;s__	taxonomic classification defined by topology and ANI	topological placement and ANI have congruent species assignments	GCA_003135315.1, s__Bog-257 sp003135315, 95.0, 79.53, 0.401; GCA_003160215.1, s__Bog-257 sp003160215, 95.0, 79.24, 0.376; GCA_003151335.1, s__Bog-257 sp003151335, 95.0, 78.94, 0.357; GCA_003152695.1, s__Bog-257 sp003152695, 95.0, 78.9, 0.363; GCA_003151875.1, s__Bog-257 sp003151875, 95.0, 78.76, 0.396; GCA_003135475.1, s__Bog-257 sp003135475, 95.0, 78.42, 0.369	93.58	11	NA	NA
MAG_20110700_S3M_mb2.13~NODE_51_length_112748_cov_8.394993	Virus_20140700_S22.VIRSorter_NODE_7183_length_6334_cov_5_662048-cat_2	181.066	20110700_S3M_mb2.13	-0.375318	Virus_20140700_S22.VIRSorter_NODE_7183_length_6334_cov_5_662048-cat_2	EMERGEV2_20110700_S3M_mb2.13	d__Bacteria;p__Acidobacteriota;c__Terriglobia;o__Terriglobales;f__Koribacteraceae;g__Bog-257;s__Bog-257 sp003165795	GCA_003165795.1	95	d__Bacteria;p__Acidobacteriota;c__Terriglobia;o__Terriglobales;f__Koribacteraceae;g__Bog-257;s__Bog-257 sp003165795	99.91	0.92	GCA_003165795.1	95	d__Bacteria;p__Acidobacteriota;c__Terriglobia;o__Terriglobales;f__Koribacteraceae;g__Bog-257;s__Bog-257 sp003165795	99.91	0.92	d__Bacteria;p__Acidobacteriota;c__Terriglobia;o__Terriglobales;f__Koribacteraceae;g__Bog-257;s__	taxonomic classification defined by topology and ANI	topological placement and ANI have congruent species assignments	GCA_003135315.1, s__Bog-257 sp003135315, 95.0, 79.53, 0.401; GCA_003160215.1, s__Bog-257 sp003160215, 95.0, 79.24, 0.376; GCA_003151335.1, s__Bog-257 sp003151335, 95.0, 78.94, 0.357; GCA_003152695.1, s__Bog-257 sp003152695, 95.0, 78.9, 0.363; GCA_003151875.1, s__Bog-257 sp003151875, 95.0, 78.76, 0.396; GCA_003135475.1, s__Bog-257 sp003135475, 95.0, 78.42, 0.369	93.58	11	NA	NA
MAG_20110700_S3M_mb2.13~NODE_59_length_102055_cov_8.487382	Virus_20110600_S3D.VIRSorter_NODE_78_length_62588_cov_30_423728-cat_2	627.874	20110700_S3M_mb2.13	-0.237951	Virus_20110600_S3D.VIRSorter_NODE_78_length_62588_cov_30_423728-cat_2	EMERGEV2_20110700_S3M_mb2.13	d__Bacteria;p__Acidobacteriota;c__Terriglobia;o__Terriglobales;f__Koribacteraceae;g__Bog-257;s__Bog-257 sp003165795	GCA_003165795.1	95	d__Bacteria;p__Acidobacteriota;c__Terriglobia;o__Terriglobales;f__Koribacteraceae;g__Bog-257;s__Bog-257 sp003165795	99.91	0.92	GCA_003165795.1	95	d__Bacteria;p__Acidobacteriota;c__Terriglobia;o__Terriglobales;f__Koribacteraceae;g__Bog-257;s__Bog-257 sp003165795	99.91	0.92	d__Bacteria;p__Acidobacteriota;c__Terriglobia;o__Terriglobales;f__Koribacteraceae;g__Bog-257;s__	taxonomic classification defined by topology and ANI	topological placement and ANI have congruent species assignments	GCA_003135315.1, s__Bog-257 sp003135315, 95.0, 79.53, 0.401; GCA_003160215.1, s__Bog-257 sp003160215, 95.0, 79.24, 0.376; GCA_003151335.1, s__Bog-257 sp003151335, 95.0, 78.94, 0.357; GCA_003152695.1, s__Bog-257 sp003152695, 95.0, 78.9, 0.363; GCA_003151875.1, s__Bog-257 sp003151875, 95.0, 78.76, 0.396; GCA_003135475.1, s__Bog-257 sp003135475, 95.0, 78.42, 0.369	93.58	11	NA	NA
MAG_20110700_S3M_mb2.13~NODE_59_length_102055_cov_8.487382	Virus_20130700_S3X.VIRSorter_NODE_1923_length_11284_cov_4_618310-cat_2	1925.19	20110700_S3M_mb2.13	0.160897	Virus_20130700_S3X.VIRSorter_NODE_1923_length_11284_cov_4_618310-cat_2	EMERGEV2_20110700_S3M_mb2.13	d__Bacteria;p__Acidobacteriota;c__Terriglobia;o__Terriglobales;f__Koribacteraceae;g__Bog-257;s__Bog-257 sp003165795	GCA_003165795.1	95	d__Bacteria;p__Acidobacteriota;c__Terriglobia;o__Terriglobales;f__Koribacteraceae;g__Bog-257;s__Bog-257 sp003165795	99.91	0.92	GCA_003165795.1	95	d__Bacteria;p__Acidobacteriota;c__Terriglobia;o__Terriglobales;f__Koribacteraceae;g__Bog-257;s__Bog-257 sp003165795	99.91	0.92	d__Bacteria;p__Acidobacteriota;c__Terriglobia;o__Terriglobales;f__Koribacteraceae;g__Bog-257;s__	taxonomic classification defined by topology and ANI	topological placement and ANI have congruent species assignments	GCA_003135315.1, s__Bog-257 sp003135315, 95.0, 79.53, 0.401; GCA_003160215.1, s__Bog-257 sp003160215, 95.0, 79.24, 0.376; GCA_003151335.1, s__Bog-257 sp003151335, 95.0, 78.94, 0.357; GCA_003152695.1, s__Bog-257 sp003152695, 95.0, 78.9, 0.363; GCA_003151875.1, s__Bog-257 sp003151875, 95.0, 78.76, 0.396; GCA_003135475.1, s__Bog-257 sp003135475, 95.0, 78.42, 0.369	93.58	11	NA	NA
[truncated: 5,714 more rows]
