# Supplementary material for: Benchmarking with synthetic communities provides a baseline for virus-host inferences from Hi-C proximity linking
Source: PLoS Biol. 2025 Nov 20;23(11):e3003510. doi: 10.1371/journal.pbio.3003510 (PMC12668628; doi:10.1371/journal.pbio.3003510)
Supplement: S13 Table — (XLSX) [file pbio.3003510.s023.xlsx]

## Sheet: all_links_vm
Hi-C linkages with GTDB predictions																																VirMatcher Predictions
contig1_name	contig2_name	Score	MAG	Z_Score	Virus	user_genome	hic_Domain	hic_Phylum	hic_Class	hic_Order	hic_Family	hic_Genus	hic_Species	fastani_reference	fastani_reference_radius	fastani_taxonomy	fastani_ani	fastani_af	closest_placement_reference	closest_placement_radius	closest_placement_taxonomy	closest_placement_ani	closest_placement_af	pplacer_taxonomy	classification_method	note	other_related_references(genome_id,species_name,radius,ANI,AF)	msa_percent	translation_table	red_value	warnings	vm_Domain	vm_Phylum	vm_Class	vm_Order	vm_Family	vm_Genus	vm_Species	Viral population	Predicted host	Final_score	Number of CRISPR matches	Max number of end mismatches detected in any CRISPR spacer	CRISPR score	Prophage blast percent identity	Prophage blast viral contig coverage	Prophage blast score	tRNA match	Max number of end mismatches detected in host tRNA
MAG_20160700_S23_mb2.4~NODE_6343_length_6187_cov_4.668297	Virus_20110800_P3S.VIRSorter_NODE_3096_length_7534_cov_5_911619-cat_2	3707.93	20160700_S23_mb2.4	0.0433076	Virus_20110800_P3S.VIRSorter_NODE_3096_length_7534_cov_5_911619-cat_2	EMERGEV2_20110600_P1M_gm2_bin_22	d__Bacteria	p__Acidobacteriota	c__Terriglobia	o__Bryobacterales	f__Bryobacteraceae	g__Bog-159	NA	NA	NA	NA	NA	NA	GCA_003170295.1	95	d__Bacteria;p__Acidobacteriota;c__Terriglobia;o__Bryobacterales;f__Bryobacteraceae;g__Palsa-187;s__Palsa-187 sp003170295	81.61	0.553	d__Bacteria;p__Acidobacteriota;c__Terriglobia;o__Bryobacterales;f__Bryobacteraceae;g__Palsa-187;s__	taxonomic classification defined by topology and ANI	classification based on placement in class-level tree	GCA_020073325.1, s__Palsa-187 sp020073325, 95.0, 76.82, 0.149; GCA_009697505.1, s__Palsa-187 sp009697505, 95.0, 76.62, 0.088; GCA_021325175.1, s__Palsa-187 sp021325175, 95.0, 76.61, 0.171; GCA_021324615.1, s__Palsa-187 sp021324615, 95.0, 76.61, 0.173; GCA_020073345.1, s__Palsa-187 sp020073345, 95.0, 76.57, 0.083; GCA_020073445.1, s__Palsa-187 sp020073445, 95.0, 76.26, 0.087; GCA_003223065.1, s__P…	92.65	11	0.96725	Genome not assigned to closest species as it falls outside its pre-defined ANI radius	d__Bacteria	p__Acidobacteriota	c__Terriglobia	o__Bryobacterales	f__Bryobacteraceae	g__Palsa-187	NA	Virus_004699	BAC_Host_1581	3	NA	NA	NA	NA	NA	NA	Yes	0
MAG_20120600_P2M_mb_veryspecific.10~NODE_1565_length_12118_cov_16.794993	Virus_20120600_P2M.VIRSorter_NODE_4539_length_5945_cov_9_455178-cat_2	27840	20120600_P2M_mb_veryspecific.10	4.8815	Virus_20120600_P2M.VIRSorter_NODE_4539_length_5945_cov_9_455178-cat_2	EMERGEV2_Palsa.None.R3.T0.1.50	d__Bacteria	p__Acidobacteriota	c__Terriglobia	o__Acidoferrales	f__UBA7541	g__Palsa-147	NA	NA	NA	NA	NA	NA	GCA_003152355.1	95	d__Bacteria;p__Acidobacteriota;c__Terriglobia;o__Acidoferrales;f__UBA7541;g__Palsa-147;s__Palsa-147 sp003152355	89.85	0.711	d__Bacteria;p__Acidobacteriota;c__Terriglobia;o__Acidoferrales;f__UBA7541;g__Palsa-147;s__	taxonomic classification defined by topology and ANI	classification based on placement in class-level tree	GCA_013286465.1, s__Palsa-147 sp013286465, 95.0, 76.48, 0.111	57.5	11	0.97839	Genome not assigned to closest species as it falls outside its pre-defined ANI radius	d__Bacteria	p__Acidobacteriota	c__Terriglobia	o__Acidoferrales	f__UBA7541	g__Palsa-147	NA	Virus_005311	BAC_Host_1054	3	NA	NA	NA	96.215	0.795458	3	NA	NA
MAG_20150700_P21_max40.007~NODE_2148_length_7794_cov_6.316708	Virus_QGNH01000894.1	11626.4	20150700_P21_max40.007	1.63087	Virus_QGNH01000894.1	EMERGEV2_20110600_P1M_gm2_bin_27	d__Bacteria	p__Pseudomonadota	c__Gammaproteobacteria	o__Steroidobacterales	f__Steroidobacteraceae	g__13-2-20CM-66-19	NA	GCA_003136935.1	95	d__Bacteria;p__Pseudomonadota;c__Gammaproteobacteria;o__Steroidobacterales;f__Steroidobacteraceae;g__13-2-20CM-66-19;s__13-2-20CM-66-19 sp003136935	96.61	0.809	GCA_003136935.1	95	d__Bacteria;p__Pseudomonadota;c__Gammaproteobacteria;o__Steroidobacterales;f__Steroidobacteraceae;g__13-2-20CM-66-19;s__13-2-20CM-66-19 sp003136935	96.61	0.809	d__Bacteria;p__Pseudomonadota;c__Gammaproteobacteria;o__Steroidobacterales;f__Steroidobacteraceae;g__13-2-20CM-66-19;s__	taxonomic classification defined by topology and ANI	topological placement and ANI have congruent species assignments	GCA_003156695.1, s__13-2-20CM-66-19 sp003156695, 95.0, 87.9, 0.759; GCA_005878835.1, s__13-2-20CM-66-19 sp005878835, 95.0, 80.69, 0.536; GCA_005877965.1, s__13-2-20CM-66-19 sp005877965, 95.0, 80.63, 0.504; GCA_005878095.1, s__13-2-20CM-66-19 sp005878095, 95.0, 80.47, 0.514; GCA_001914695.1, s__13-2-20CM-66-19 sp001914695, 95.0, 80.0, 0.439; GCA_018240525.1, s__13-2-20CM-66-19 sp018240525, 95.0, 7…	68.38	11	NA	NA	d__Bacteria	p__Pseudomonadota	c__Gammaproteobacteria	o__Steroidobacterales	f__Steroidobacteraceae	g__13-2-20CM-66-19	s__13-2-20CM-66-19 sp003136935	Virus_002714	BAC_Host_1551	3	NA	NA	NA	NA	NA	NA	Yes	0
MAG_20111000_P1S_8~c_000000003009	Virus_QGNH01001164.1	6017.9	20111000_P1S_8	0.506427	Virus_QGNH01001164.1	EMERGEV2_20111000_P1S_8	d__Bacteria	p__Planctomycetota	c__Planctomycetia	o__Gemmatales	f__Gemmataceae	g__Urbifossiella	s__Urbifossiella sp003136315	GCA_003136315.1	95	d__Bacteria;p__Planctomycetota;c__Planctomycetia;o__Gemmatales;f__Gemmataceae;g__Urbifossiella;s__Urbifossiella sp003136315	99.9	0.936	GCA_003136315.1	95	d__Bacteria;p__Planctomycetota;c__Planctomycetia;o__Gemmatales;f__Gemmataceae;g__Urbifossiella;s__Urbifossiella sp003136315	99.9	0.936	d__Bacteria;p__Planctomycetota;c__Planctomycetia;o__Gemmatales;f__Gemmataceae;g__Urbifossiella;s__	taxonomic classification defined by topology and ANI	topological placement and ANI have congruent species assignments	GCA_019747685.1, s__Urbifossiella sp019747685, 95.0, 76.84, 0.2; GCA_019747655.1, s__Urbifossiella sp019747655, 95.0, 76.6, 0.212; GCA_017308215.1, s__Urbifossiella sp017308215, 95.0, 76.58, 0.151; GCF_007747215.1, s__Urbifossiella limnaea, 95.0, 76.36, 0.149	70.82	11	NA	NA	d__Bacteria	p__Planctomycetota	c__Planctomycetia	o__Gemmatales	f__Gemmataceae	g__Urbifossiella	s__Urbifossiella sp003136315	Virus_002393	BAC_Host_1638	4	NA	NA	NA	99.874	0.447053	1	Yes	0
MAG_20110700_S3M_mb2.13~NODE_5790_length_9537_cov_8.642270	Virus_20110600_S3D.VIRSorter_NODE_78_length_62588_cov_30_423728-cat_2	3412.34	20110700_S3M_mb2.13	0.618105	Virus_20110600_S3D.VIRSorter_NODE_78_length_62588_cov_30_423728-cat_2	EMERGEV2_20120700_S1D_mb2.372	d__Bacteria	p__Acidobacteriota	c__Terriglobia	o__Terriglobales	f__Koribacteraceae	g__Bog-257	s__Bog-257 sp003165795	NA	NA	NA	NA	NA	NA	NA	NA	NA	NA	d__Bacteria;p__Acidobacteriota;c__Terriglobia;o__Terriglobales;f__Acidobacteriaceae;g__Terracidiphilus;s__	ANI	classification based on placement in class-level tree	GCA_003138515.1, s__Terracidiphilus sp003138515, 95.0, 78.48, 0.298; GCA_003171315.1, s__Terracidiphilus sp003171315, 95.0, 78.36, 0.357; GCA_900290245.1, s__Terracidiphilus gaucii, 95.0, 78.02, 0.28; GCA_003165005.1, s__Terracidiphilus sp003165005, 95.0, 77.63, 0.272; GCA_003134815.1, s__Terracidiphilus sp003134815, 95.0, 77.5, 0.246; GCA_021781255.1, s__Terracidiphilus sp021781255, 95.0, 77.48,…	51.82	11	0.92915	NA	d__Bacteria	p__Acidobacteriota	c__Terriglobia	o__Terriglobales	f__Acidobacteriaceae	g__Terracidiphilus	NA	Virus_000247	BAC_Host_1152	3	1	0	3	NA	NA	NA	NA	NA
MAG_20160700_S25_mb2.9~NODE_2610_length_9365_cov_27.698926	Virus_20110800_S2D.VIRSorter_NODE_177_length_49706_cov_9_871523-cat_2	12534.6	20160700_S25_mb2.9	3.42265	Virus_20110800_S2D.VIRSorter_NODE_177_length_49706_cov_9_871523-cat_2	EMERGEV2_20110700_S1S_mb_veryspecific.4	d__Bacteria	p__Acidobacteriota	c__Terriglobia	o__Terriglobales	f__Acidobacteriaceae	g__UBA5172	s__UBA5172 sp003138795	NA	NA	NA	NA	NA	NA	NA	NA	NA	NA	d__Bacteria;p__Acidobacteriota;c__Terriglobia;o__Terriglobales;f__Acidobacteriaceae;g__JAJZFE01;s__	taxonomic novelty determined using RED	classification based on placement in class-level tree	NA	58.73	11	0.94769	NA	d__Bacteria	p__Acidobacteriota	c__Terriglobia	o__Terriglobales	f__Acidobacteriaceae	g__JAJZFE01	NA	Virus_000456	BAC_Host_616	3	NA	NA	NA	NA	NA	NA	Yes	0
MAG_20160700_S25_mb2.9~NODE_6967_length_4686_cov_31.583675	Virus_20120700_P3D.VIRSorter_NODE_3706_length_51628_cov_10_062300-cat_2	4162.55	20160700_S25_mb2.9	0.848751	Virus_20120700_P3D.VIRSorter_NODE_3706_length_51628_cov_10_062300-cat_2	EMERGEV2_20110600_S1D_mb_specific.10	d__Bacteria	p__Acidobacteriota	c__Terriglobia	o__Terriglobales	f__Acidobacteriaceae	g__UBA5172	s__UBA5172 sp003138795	GCA_003162875.1	95	d__Bacteria;p__Acidobacteriota;c__Terriglobia;o__Terriglobales;f__Acidobacteriaceae;g__Palsa-288;s__Palsa-288 sp003162875	99.28	0.844	GCA_003162875.1	95	d__Bacteria;p__Acidobacteriota;c__Terriglobia;o__Terriglobales;f__Acidobacteriaceae;g__Palsa-288;s__Palsa-288 sp003162875	99.28	0.844	d__Bacteria;p__Acidobacteriota;c__Terriglobia;o__Terriglobales;f__Acidobacteriaceae;g__Palsa-288;s__	taxonomic classification defined by topology and ANI	topological placement and ANI have congruent species assignments	GCA_003133205.1, s__Palsa-288 sp003133205, 95.0, 80.45, 0.544; GCA_003132145.1, s__Palsa-288 sp003132145, 95.0, 80.16, 0.498; GCA_003142235.1, s__Palsa-288 sp003142235, 95.0, 79.98, 0.557; GCA_003142215.1, s__Palsa-288 sp003142215, 95.0, 79.77, 0.48; GCA_021851465.1, s__Palsa-288 sp021851465, 95.0, 79.2, 0.529; GCA_903932155.1, s__Palsa-288 sp903932155, 95.0, 78.46, 0.381	90.31	11	NA	NA	d__Bacteria	p__Acidobacteriota	c__Terriglobia	o__Terriglobales	f__Acidobacteriaceae	g__Palsa-288	s__Palsa-288 sp003162875	Virus_000414	BAC_Host_673	3	NA	NA	NA	NA	NA	NA	Yes	0
MAG_20150700_S21_mb_veryspecific.2~NODE_3562_length_5501_cov_5.255050	Virus_20120700_S1D.VIRSorter_NODE_1147_length_67219_cov_31_399410-cat_2	8436.11	20150700_S21_mb_veryspecific.2	2.16261	Virus_20120700_S1D.VIRSorter_NODE_1147_length_67219_cov_31_399410-cat_2	EMERGEV2_Bog.None.R3.T0.1.219	d__Bacteria	p__Pseudomonadota	c__Alphaproteobacteria	o__Acetobacterales	f__Acetobacteraceae	g__Rhodopila	NA	NA	NA	NA	NA	NA	GCF_900129425.1	95	d__Bacteria;p__Pseudomonadota;c__Alphaproteobacteria;o__Rhizobiales;f__Xanthobacteraceae;g__Bradyrhizobium;s__Bradyrhizobium erythrophlei_C	83.71	0.48	d__Bacteria;p__Pseudomonadota;c__Alphaproteobacteria;o__Rhizobiales;f__Xanthobacteraceae;g__Bradyrhizobium;s__	taxonomic classification defined by topology and ANI	classification based on placement in class-level tree	GCF_018736105.1, s__Bradyrhizobium sp018736105, 95.0, 83.26, 0.384; GCA_017881085.1, s__Bradyrhizobium sp017881085, 95.0, 83.21, 0.449; GCA_004799405.1, s__Bradyrhizobium sp004799405, 95.0, 83.16, 0.421; GCF_900129505.1, s__Bradyrhizobium erythrophlei_D, 95.0, 83.03, 0.465; GCF_900141755.1, s__Bradyrhizobium lablabi_A, 95.0, 82.85, 0.466; GCA_004799445.1, s__Bradyrhizobium sp004799445, 95.0, 82.7…	42.6	11	0.98813	NA	d__Bacteria	p__Pseudomonadota	c__Alphaproteobacteria	o__Rhizobiales	f__Xanthobacteraceae	g__Bradyrhizobium	NA	Virus_000194	BAC_Host_569	3	1	0	3	NA	NA	NA	NA	NA
MAG_20170700_S25_mb2.113~NODE_8829_length_8254_cov_10.428101	Virus_20130700_S2X.VIRSorter_NODE_3_length_197518_cov_59_067982-cat_2	13849.4	20170700_S25_mb2.113	3.82688	Virus_20130700_S2X.VIRSorter_NODE_3_length_197518_cov_59_067982-cat_2	EMERGEV2_20110600_P2S_mb2.3	d__Bacteria	p__Acidobacteriota	c__Terriglobia	o__Terriglobales	f__Acidobacteriaceae	g__Terracidiphilus	NA	NA	NA	NA	NA	NA	GCA_003166055.1	95	d__Bacteria;p__Acidobacteriota;c__Terriglobia;o__Terriglobales;f__Acidobacteriaceae;g__Terracidiphilus;s__Terracidiphilus sp003166055	77.84	0.358	d__Bacteria;p__Acidobacteriota;c__Terriglobia;o__Terriglobales;f__Acidobacteriaceae;g__Terracidiphilus;s__	taxonomic classification defined by topology and ANI	classification based on placement in class-level tree	GCA_003139795.1, s__Terracidiphilus sp003139795, 95.0, 79.68, 0.588; GCA_003170825.1, s__Terracidiphilus sp003170825, 95.0, 79.39, 0.452; GCA_003138365.1, s__Terracidiphilus sp003138365, 95.0, 78.83, 0.477; GCA_903849645.1, s__Terracidiphilus sp903849645, 95.0, 78.71, 0.441; GCA_003134855.1, s__Terracidiphilus sp003134855, 95.0, 78.67, 0.391; GCA_003162495.1, s__Terracidiphilus sp003162495, 95.0,…	52.39	11	0.96011	Genome not assigned to closest species as it falls outside its pre-defined ANI radius	d__Bacteria	p__Acidobacteriota	c__Terriglobia	o__Terriglobales	f__Acidobacteriaceae	g__Terracidiphilus	NA	Virus_000003	BAC_Host_882	3	NA	NA	NA	NA	NA	NA	Yes	0
MAG_20120600_S3M_mb2.8~NODE_2657_length_7060_cov_20.460243	Virus_20130700_S3M.VIRSorter_NODE_1210_length_16977_cov_7_839262-cat_2	5468.96	20120600_S3M_mb2.8	1.25039	Virus_20130700_S3M.VIRSorter_NODE_1210_length_16977_cov_7_839262-cat_2	EMERGEV2_20100900_E1D_gm2_bin_11	d__Bacteria	p__Acidobacteriota	c__Terriglobia	o__Terriglobales	f__SbA1	g__Bog-209	s__Bog-209 sp003162935	GCA_003162255.1	95	d__Bacteria;p__Acidobacteriota;c__Terriglobia;o__Terriglobales;f__SbA1;g__Bog-209;s__Bog-209 sp003162255	99.7	0.834	GCA_003162255.1	95	d__Bacteria;p__Acidobacteriota;c__Terriglobia;o__Terriglobales;f__SbA1;g__Bog-209;s__Bog-209 sp003162255	99.7	0.834	d__Bacteria;p__Acidobacteriota;c__Terriglobia;o__Terriglobales;f__SbA1;g__Bog-209;s__	taxonomic classification defined by topology and ANI	topological placement and ANI have congruent species assignments	GCA_003131315.1, s__Bog-209 sp003131315, 95.0, 85.04, 0.575; GCA_003139995.1, s__Bog-209 sp003139995, 95.0, 84.27, 0.559; GCA_003138955.1, s__Bog-209 sp003138955, 95.0, 83.11, 0.562; GCA_003132325.1, s__Bog-209 sp003132325, 95.0, 82.65, 0.522; GCA_003152795.1, s__Bog-209 sp003152795, 95.0, 82.46, 0.563; GCA_020073215.1, s__Bog-209 sp020073215, 95.0, 81.58, 0.496; GCA_020073525.1, s__Bog-209 sp020…	70.61	11	NA	NA	d__Bacteria	p__Acidobacteriota	c__Terriglobia	o__Terriglobales	f__SbA1	g__Bog-209	s__Bog-209 sp003162255	Virus_002490	BAC_Host_1385	3	NA	NA	NA	NA	NA	NA	Yes	0
MAG_20111000_P3M_mb2.36~NODE_3285_length_17241_cov_27.384499	Virus_20130700_S3X.VIRSorter_NODE_1923_length_11284_cov_4_618310-cat_2	5390.25	20111000_P3M_mb2.36	1.2262	Virus_20130700_S3X.VIRSorter_NODE_1923_length_11284_cov_4_618310-cat_2	EMERGEV2_20110700_S3M_mb2.13	d__Bacteria	p__Acidobacteriota	c__Terriglobia	o__Terriglobales	f__Koribacteraceae	g__Bog-257	s__Bog-257 sp003135475	GCA_003165795.1	95	d__Bacteria;p__Acidobacteriota;c__Terriglobia;o__Terriglobales;f__Koribacteraceae;g__Bog-257;s__Bog-257 sp003165795	99.91	0.92	GCA_003165795.1	95	d__Bacteria;p__Acidobacteriota;c__Terriglobia;o__Terriglobales;f__Koribacteraceae;g__Bog-257;s__Bog-257 sp003165795	99.91	0.92	d__Bacteria;p__Acidobacteriota;c__Terriglobia;o__Terriglobales;f__Koribacteraceae;g__Bog-257;s__	taxonomic classification defined by topology and ANI	topological placement and ANI have congruent species assignments	GCA_003135315.1, s__Bog-257 sp003135315, 95.0, 79.53, 0.401; GCA_003160215.1, s__Bog-257 sp003160215, 95.0, 79.24, 0.376; GCA_003151335.1, s__Bog-257 sp003151335, 95.0, 78.94, 0.357; GCA_003152695.1, s__Bog-257 sp003152695, 95.0, 78.9, 0.363; GCA_003151875.1, s__Bog-257 sp003151875, 95.0, 78.76, 0.396; GCA_003135475.1, s__Bog-257 sp003135475, 95.0, 78.42, 0.369	93.58	11	NA	NA	d__Bacteria	p__Acidobacteriota	c__Terriglobia	o__Terriglobales	f__Koribacteraceae	g__Bog-257	s__Bog-257 sp003165795	Virus_003578	BAC_Host_1564	3	NA	NA	NA	99.988	0.760014	3	NA	NA
MAG_3300037095_6~Ga0334842_001001	Virus_20170700_E14.VIRSorter_NODE_101_length_63445_cov_6_749519-cat_2	14571.2	3300037095_6	4.04879	Virus_20170700_E14.VIRSorter_NODE_101_length_63445_cov_6_749519-cat_2	EMERGEV2_20170700_S34_11	d__Bacteria	p__Bacillota_B	c__DSM-12270	o__Thermacetogeniales	f__Thermacetogeniaceae	g__Palsa-1188	s__Palsa-1188 sp003160265	NA	NA	NA	NA	NA	NA	NA	NA	NA	NA	d__Bacteria;p__Bacillota_B;c__DSM-12270;o__Thermacetogeniales;f__Thermacetogeniaceae;g__Palsa-1188;s__	taxonomic classification defined by topology and ANI	classification based on placement in class-level tree	GCA_003132605.1, s__Palsa-1188 sp003132605, 95.0, 84.88, 0.737; GCA_003160265.1, s__Palsa-1188 sp003160265, 95.0, 84.73, 0.58; GCA_023249405.1, s__Palsa-1188 sp023249405, 95.0, 79.28, 0.454	85.9	11	0.94774	Genome not assigned to closest species as it falls outside its pre-defined ANI radius	d__Bacteria	p__Bacillota_B	c__DSM-12270	o__Thermacetogeniales	f__Thermacetogeniaceae	g__Palsa-1188	NA	Virus_000238	BAC_Host_812	3	NA	NA	NA	NA	NA	NA	Yes	0
MAG_20120700_P3D_148~c_000000068903	Virus_QGNH01001698.1	5422.21	20120700_P3D_148	1.23602	Virus_QGNH01001698.1	EMERGEV2_20111000_S2M_14	d__Bacteria	p__Pseudomonadota	c__Alphaproteobacteria	o__Rhizobiales	f__Beijerinckiaceae	g__Methylocystis	s__Methylocystis sp003152255	GCA_003134075.1	95	d__Bacteria;p__Pseudomonadota;c__Alphaproteobacteria;o__Rhizobiales;f__Beijerinckiaceae;g__Methylocystis;s__Methylocystis sp003134075	99.81	0.86	GCA_003134075.1	95	d__Bacteria;p__Pseudomonadota;c__Alphaproteobacteria;o__Rhizobiales;f__Beijerinckiaceae;g__Methylocystis;s__Methylocystis sp003134075	99.81	0.86	d__Bacteria;p__Pseudomonadota;c__Alphaproteobacteria;o__Rhizobiales;f__Beijerinckiaceae;g__Methylocystis;s__	taxonomic classification defined by topology and ANI	topological placement and ANI have congruent species assignments	GCA_003152255.1, s__Methylocystis sp003152255, 95.0, 93.96, 0.758; GCF_004802635.2, s__Methylocystis heyeri, 95.0, 79.38, 0.438; GCA_016869555.1, s__Methylocystis sp016869555, 95.0, 79.14, 0.358; GCF_000188155.2, s__Methylocystis sp000188155, 95.0, 79.02, 0.369; GCA_021731565.1, s__Methylocystis sp021731565, 95.0, 78.87, 0.421; GCA_002862095.1, s__Methylocystis sp002862095, 95.0, 78.79, 0.375; GC…	94.1	11	NA	NA	d__Bacteria	p__Pseudomonadota	c__Alphaproteobacteria	o__Rhizobiales	f__Beijerinckiaceae	g__Methylocystis	s__Methylocystis sp003134075	Virus_003166	BAC_Host_862	3	NA	NA	NA	NA	NA	NA	Yes	0
MAG_20120600_E1D_gm2_bin_13~NODE_403_length_46558_cov_13.965551	Virus_20120600_E2D.VIRSorter_NODE_1046_length_31544_cov_6_916669-cat_2	2427.98	20120600_E1D_gm2_bin_13	0.997131	Virus_20120600_E2D.VIRSorter_NODE_1046_length_31544_cov_6_916669-cat_2	EMERGEV2_20120600_E1D_gm2_bin_13	d__Bacteria	p__Acidobacteriota	c__Terriglobia	o__Bryobacterales	f__Bryobacteraceae	g__Bog-375	s__Bog-375 sp003157745	GCA_003157745.1	95	d__Bacteria;p__Acidobacteriota;c__Terriglobia;o__Bryobacterales;f__Bryobacteraceae;g__Bog-375;s__Bog-375 sp003157745	99.85	0.911	GCA_003157745.1	95	d__Bacteria;p__Acidobacteriota;c__Terriglobia;o__Bryobacterales;f__Bryobacteraceae;g__Bog-375;s__Bog-375 sp003157745	99.85	0.911	d__Bacteria;p__Acidobacteriota;c__Terriglobia;o__Bryobacterales;f__Bryobacteraceae;g__Bog-375;s__	taxonomic classification defined by topology and ANI	topological placement and ANI have congruent species assignments	GCA_003142185.1, s__Bog-375 sp003142185, 95.0, 81.52, 0.543; GCA_003164035.1, s__Bog-375 sp003164035, 95.0, 76.95, 0.21	62.18	11	NA	NA	d__Bacteria	p__Acidobacteriota	c__Terriglobia	o__Bryobacterales	f__Bryobacteraceae	g__Bog-375	s__Bog-375 sp003157745	Virus_001312	BAC_Host_1541	3	NA	NA	NA	NA	NA	NA	Yes	0
MAG_20160700_S13_mb_veryspecific.19~NODE_297_length_38007_cov_24.094567	Virus_20120700_P3D.VIRSorter_NODE_3706_length_51628_cov_10_062300-cat_2	4588.06	20160700_S13_mb_veryspecific.19	2.39668	Virus_20120700_P3D.VIRSorter_NODE_3706_length_51628_cov_10_062300-cat_2	EMERGEV2_20110600_S1D_mb_specific.10	d__Bacteria	p__Acidobacteriota	c__Terriglobia	o__Terriglobales	f__Acidobacteriaceae	g__Palsa-288	s__Palsa-288 sp003142215	GCA_003162875.1	95	d__Bacteria;p__Acidobacteriota;c__Terriglobia;o__Terriglobales;f__Acidobacteriaceae;g__Palsa-288;s__Palsa-288 sp003162875	99.28	0.844	GCA_003162875.1	95	d__Bacteria;p__Acidobacteriota;c__Terriglobia;o__Terriglobales;f__Acidobacteriaceae;g__Palsa-288;s__Palsa-288 sp003162875	99.28	0.844	d__Bacteria;p__Acidobacteriota;c__Terriglobia;o__Terriglobales;f__Acidobacteriaceae;g__Palsa-288;s__	taxonomic classification defined by topology and ANI	topological placement and ANI have congruent species assignments	GCA_003133205.1, s__Palsa-288 sp003133205, 95.0, 80.45, 0.544; GCA_003132145.1, s__Palsa-288 sp003132145, 95.0, 80.16, 0.498; GCA_003142235.1, s__Palsa-288 sp003142235, 95.0, 79.98, 0.557; GCA_003142215.1, s__Palsa-288 sp003142215, 95.0, 79.77, 0.48; GCA_021851465.1, s__Palsa-288 sp021851465, 95.0, 79.2, 0.529; GCA_903932155.1, s__Palsa-288 sp903932155, 95.0, 78.46, 0.381	90.31	11	NA	NA	d__Bacteria	p__Acidobacteriota	c__Terriglobia	o__Terriglobales	f__Acidobacteriaceae	g__Palsa-288	s__Palsa-288 sp003162875	Virus_000414	BAC_Host_673	3	NA	NA	NA	NA	NA	NA	Yes	0
MAG_20170700_S35_mb2.49~NODE_27090_length_3225_cov_14.493060	Virus_20130700_S2X.VIRSorter_NODE_3_length_197518_cov_59_067982-cat_2	4055.26	20170700_S35_mb2.49	2.05147	Virus_20130700_S2X.VIRSorter_NODE_3_length_197518_cov_59_067982-cat_2	EMERGEV2_20110600_P2S_mb2.3	d__Bacteria	p__Acidobacteriota	c__Terriglobia	o__Terriglobales	f__Acidobacteriaceae	g__Terracidiphilus	NA	NA	NA	NA	NA	NA	GCA_003166055.1	95	d__Bacteria;p__Acidobacteriota;c__Terriglobia;o__Terriglobales;f__Acidobacteriaceae;g__Terracidiphilus;s__Terracidiphilus sp003166055	77.84	0.358	d__Bacteria;p__Acidobacteriota;c__Terriglobia;o__Terriglobales;f__Acidobacteriaceae;g__Terracidiphilus;s__	taxonomic classification defined by topology and ANI	classification based on placement in class-level tree	GCA_003139795.1, s__Terracidiphilus sp003139795, 95.0, 79.68, 0.588; GCA_003170825.1, s__Terracidiphilus sp003170825, 95.0, 79.39, 0.452; GCA_003138365.1, s__Terracidiphilus sp003138365, 95.0, 78.83, 0.477; GCA_903849645.1, s__Terracidiphilus sp903849645, 95.0, 78.71, 0.441; GCA_003134855.1, s__Terracidiphilus sp003134855, 95.0, 78.67, 0.391; GCA_003162495.1, s__Terracidiphilus sp003162495, 95.0,…	52.39	11	0.96011	Genome not assigned to closest species as it falls outside its pre-defined ANI radius	d__Bacteria	p__Acidobacteriota	c__Terriglobia	o__Terriglobales	f__Acidobacteriaceae	g__Terracidiphilus	NA	Virus_000003	BAC_Host_882	3	NA	NA	NA	NA	NA	NA	Yes	0
MAG_3300037355_2~Ga0395708_000745	Virus_QGNH01000798.1	162.373	3300037355_2	-0.47079	Virus_QGNH01000798.1	EMERGEV2_20120700_P3D_91	d__Bacteria	p__Acidobacteriota	c__Terriglobia	o__Terriglobales	f__SbA1	g__Bog-209	NA	NA	NA	NA	NA	NA	GCA_003152225.1	95	d__Bacteria;p__Verrucomicrobiota;c__Verrucomicrobiae;o__Pedosphaerales;f__UBA8199;g__PALSA-1440;s__PALSA-1440 sp003152225	80.79	0.446	d__Bacteria;p__Verrucomicrobiota;c__Verrucomicrobiae;o__Pedosphaerales;f__UBA8199;g__PALSA-1440;s__	taxonomic classification defined by topology and ANI	classification based on placement in class-level tree	GCA_903912925.1, s__PALSA-1440 sp903912925, 95.0, 79.29, 0.322	56.7	11	0.94754	NA	d__Bacteria	p__Verrucomicrobiota	c__Verrucomicrobiae	o__Pedosphaerales	f__UBA8199	g__PALSA-1440	NA	Virus_002198	BAC_Host_085	3	NA	NA	NA	100	0.756906	3	NA	NA
MAG_20111000_S2M_14~c_000000000150	Virus_QGNH01001698.1	11615.7	20111000_S2M_14	6.94998	Virus_QGNH01001698.1	EMERGEV2_20111000_S2M_14	d__Bacteria	p__Pseudomonadota	c__Alphaproteobacteria	o__Rhizobiales	f__Beijerinckiaceae	g__Methylocystis	s__Methylocystis sp003134075	GCA_003134075.1	95	d__Bacteria;p__Pseudomonadota;c__Alphaproteobacteria;o__Rhizobiales;f__Beijerinckiaceae;g__Methylocystis;s__Methylocystis sp003134075	99.81	0.86	GCA_003134075.1	95	d__Bacteria;p__Pseudomonadota;c__Alphaproteobacteria;o__Rhizobiales;f__Beijerinckiaceae;g__Methylocystis;s__Methylocystis sp003134075	99.81	0.86	d__Bacteria;p__Pseudomonadota;c__Alphaproteobacteria;o__Rhizobiales;f__Beijerinckiaceae;g__Methylocystis;s__	taxonomic classification defined by topology and ANI	topological placement and ANI have congruent species assignments	GCA_003152255.1, s__Methylocystis sp003152255, 95.0, 93.96, 0.758; GCF_004802635.2, s__Methylocystis heyeri, 95.0, 79.38, 0.438; GCA_016869555.1, s__Methylocystis sp016869555, 95.0, 79.14, 0.358; GCF_000188155.2, s__Methylocystis sp000188155, 95.0, 79.02, 0.369; GCA_021731565.1, s__Methylocystis sp021731565, 95.0, 78.87, 0.421; GCA_002862095.1, s__Methylocystis sp002862095, 95.0, 78.79, 0.375; GC…	94.1	11	NA	NA	d__Bacteria	p__Pseudomonadota	c__Alphaproteobacteria	o__Rhizobiales	f__Beijerinckiaceae	g__Methylocystis	s__Methylocystis sp003134075	Virus_003166	BAC_Host_862	3	NA	NA	NA	NA	NA	NA	Yes	0
[truncated: 6 more columns]
