# Supplementary material for: Benchmarking with synthetic communities provides a baseline for virus-host inferences from Hi-C proximity linking
Source: PLoS Biol. 2025 Nov 20;23(11):e3003510. doi: 10.1371/journal.pbio.3003510 (PMC12668628; doi:10.1371/journal.pbio.3003510)
Supplement: S1 Data — (XLSX) [file pbio.3003510.s025.xlsx]

## Sheet: Sheet1
Phages	PSA H71	PSA H105	PSA 13-15	CBA 18
PSA phage HM1	3.59E+10
PSA phage HS4		1.52E+09
PSA phage HP1			7.50E+10
PSA phage HS2			4.80E+10
CBA phage ST				1.22E+09
CBA phage SM
CBA phage 46:1				2.00E+09
CBA phage 14:2
CBA phage 18:1				1.20E+10
