# Supplementary material for: Benchmarking with synthetic communities provides a baseline for virus-host inferences from Hi-C proximity linking
Source: PLoS Biol. 2025 Nov 20;23(11):e3003510. doi: 10.1371/journal.pbio.3003510 (PMC12668628; doi:10.1371/journal.pbio.3003510)
Supplement: S2 Data — (XLSX) [file pbio.3003510.s026.xlsx]

## Sheet: S5A data
Viability of four bacterial strains (PSA H71, PSA H105, PSA 13-15, CBA 18) measured as colony-forming units per milliliter (CFU/mL) under different preservation conditions
Strain	Strain	Set	Value
PSA H71	PSA H71	Fresh Culture	1620000
PSA H71	PSA H71	Unpreserved	1570
PSA H71	PSA H71	DMSO	187000
PSA H71	PSA H71	Betaine	138000
PSA H71	PSA H71	Glycerol	16300
PSA H105	PSA H105	Fresh Culture	7620000
PSA H105	PSA H105	Unpreserved	137000
PSA H105	PSA H105	DMSO	4310000
PSA H105	PSA H105	Betaine	835000
PSA H105	PSA H105	Glycerol	1390000
PSA 13-15	PSA 13-15	Fresh Culture	3730000
PSA 13-15	PSA 13-15	Unpreserved	35600
PSA 13-15	PSA 13-15	DMSO	1190000
PSA 13-15	PSA 13-15	Betaine	460000
PSA 13-15	PSA 13-15	Glycerol	596000
CBA 18	CBA 18	Fresh Culture	293000
CBA 18	CBA 18	Unpreserved	318000
CBA 18	CBA 18	DMSO	629000
CBA 18	CBA 18	Betaine	423000
CBA 18	CBA 18	Glycerol	572000

## Sheet: S5B data
Fold change in free DNA levels for the same strains under Unpreserved, DMSO, Betaine, and Glycerol conditions, indicating preservation-induced DNA release.
Set	PSA H71	PSA H105	PSA 13-15	CBA 18
Unpreserved	17.21	14.07	14.32	0.45
DMSO	3.98	2.75	4.63	1.19
Betaine	1.61	2.54	3.86	0.78
Glycerol	4.42	4.57	3.32	0.69
