# Supplementary material for: Benchmarking with synthetic communities provides a baseline for virus-host inferences from Hi-C proximity linking
Source: PLoS Biol. 2025 Nov 20;23(11):e3003510. doi: 10.1371/journal.pbio.3003510 (PMC12668628; doi:10.1371/journal.pbio.3003510)
Supplement: S3 Data — (XLSX) [file pbio.3003510.s027.xlsx]

## Sheet: Sheet1
sample	Total_Alignments	map_different_contig_pairs	map_same_contig_pairs	poor_match_pairs	single_reads
Betaine treated SynCom-1 replicate 1	89128669	3958100	22939894	17592414	147853
Betaine treated SynCom-1 replicate 2	358187117	33351555	87510452	57953274	556555
DMSO treated SynCom-1 replicate 1	424157372	27950864	119010135	64812893	609588
DMSO treated SynCom-1 replicate 2	391916334	23240866	100902862	71394290	840298
DMSO treated SynCom-1 replicate 3	109707940	4775225	31711456	17800339	1133900
SynCom-1 replicate 1	129629605	11586649	26908807	23545815	5547063
SynCom-1 replicate 2	511829524	34397145	138344077	82765206	816668
SynCom-1 replicate 3	412576368	2095291	183301635	20645762	490992
SynCom-2 replicate 1	86030875	3810253	19569739	19412011	446869
SynCom-2 replicate 2	170677481	12135701	36361862	36427097	828161
SynCom-2 replicate 3	81214866	7363767	16042298	16942153	518430
SynCom-3 replicate 1	70042218	5902527	13647685	15293885	354023
SynCom-3 replicate 2	5228903	111025	1499377	979025	50049
SynCom-3 replicate 3	115460791	10086632	23136889	24238597	536554
